# Supplementary material for: Unveiling new perspective of phylogeography, genetic diversity, and population dynamics of Southeast Asian and Pacific chickens
Source: Sci Rep. 2022 Aug 26;12:14609. doi: 10.1038/s41598-022-18904-3 (PMC9418149; doi:10.1038/s41598-022-18904-3)
Supplement: Supplementary file 2 — Supplementary Information 2. [file 41598_2022_18904_MOESM2_ESM.xlsx]

## Sheet: Table S1
Table S1. mtDNA control region information of MSEA chicken samples
Type	Breed/Species	Sample ID	Accession No.	Region	Location	Haplogroup	Control Region mutational motif	Age of aDNA samples (years BP)*	Reference
Indigenous		Laos14	OM240211	Southeast Asia	Vientiane Province, Laos	A	167 217 225 239 243 256 261 310 446 1214		this study
Indigenous		Laos20	OM240216	Southeast Asia	Vientiane Province, Laos	A	167 217 225 239 243 256 261 310 446 1214		this study
Indigenous		Laos27	OM240220	Southeast Asia	Vientiane Province, Laos	A	167 217 225 243 256 261 280 310 446 1214		this study
Indigenous		Laos33	OM240222	Southeast Asia	Vientiane Province, Laos	A	167 217 225 243 256 261 310 446 1214		this study
Indigenous		Laos36	OM240224	Southeast Asia	Vientiane Province, Laos	A	167 217 225 243 256 261 310 361T 446 1214		this study
Indigenous		Laos38	OM240225	Southeast Asia	Vientiane Province, Laos	A	167 217 225 243 256 261 310 446 1214		this study
Indigenous		Laos41	OM240226	Southeast Asia	Vientiane Province, Laos	A	167 217 225 243 256 261 310 446 1214		this study
Indigenous		Laos45	OM240229	Southeast Asia	Vientiane Province, Laos	A	167 217 225 243 256 261 310 446 686 1214		this study
Indigenous		Laos59	OM240235	Southeast Asia	Xiengkhuang, Laos	A	167 217 225 243 256 261 310 446 1214		this study
Indigenous		Laos67	OM240238	Southeast Asia	Champasak Province, Laos	A	167 217 225 243 256 261 310 446 1214		this study
Indigenous		Laos90	OM240250	Southeast Asia	Bolikhamsai Province, Laos	A	167 217 225 239 243 256 261 310 446 1214		this study
Indigenous		Laos91	OM240251	Southeast Asia	Bolikhamsai Province, Laos	A	167 217 225 239 243 256 261 310 446 1214		this study
Indigenous		Laos95	OM240255	Southeast Asia	Bolikhamsai Province, Laos	A	167 217 225 243 256 261 310 446 1214		this study
Indigenous		Laos102	OM240258	Southeast Asia	Bolikhamsai Province, Laos	A	167 217 225 243 256 261 310 446		this study
Indigenous		Laos103	OM240259	Southeast Asia	Bolikhamsai Province, Laos	A	167 217 225 243 256 261 310 446 1214		this study
Indigenous		Laos104	OM240260	Southeast Asia	Bolikhamsai Province, Laos	A	167 217 225 243 256 261 310 446 1214		this study
Indigenous		Laos107	OM240266	Southeast Asia	Bolikhamsai Province, Laos	A	167 217 225 243 256 261 310 446 1214		this study
Indigenous		Laos32	OM240221	Southeast Asia	Vientiane Province, Laos	B	212 217 243 246 256 261 296 310 315 446 792 1214 1215		this study
Indigenous		Laos34	OM240223	Southeast Asia	Vientiane Province, Laos	B	212 217 243 246 256 310 315 792 1214 1215		this study
Indigenous		Laos42	OM240227	Southeast Asia	Vientiane Province, Laos	B	212 217 243 246 256 261 310 315 446 792 1214 1215		this study
Indigenous		Laos43	OM240228	Southeast Asia	Vientiane Province, Laos	B	212 217 243 246 256 261 310 315 446 792 1214 1215		this study
Indigenous		Laos46	OM240230	Southeast Asia	Vientiane Province, Laos	B	212 217 243 246 256 261 310 315 446 686 792 1214 1215		this study
Indigenous		Laos50	OM240263	Southeast Asia	Xiengkhuang, Laos	B	212 217 243 246 256 261 310 315 446 792 1214 1215		this study
Indigenous		Laos53	OM240232	Southeast Asia	Xiengkhuang, Laos	B	212 217 243 246 256 261 310 315 446 792 1214 1215		this study
Indigenous		Laos54	OM240233	Southeast Asia	Xiengkhuang, Laos	B	212 217 243 246 256 261 310 315 446 1214 1215		this study
Indigenous		Laos58	OM240234	Southeast Asia	Xiengkhuang, Laos	B	212 217 243 246 256 261 310 315 446 1214 1215		this study
Indigenous		Laos61	OM240236	Southeast Asia	Xiengkhuang, Laos	B	212 217 243 246 256 261 310 315 446 1214 1215		this study
Indigenous		Laos66	OM240237	Southeast Asia	Champasak Province, Laos	B	212 217 243 246 256 261 310 315 446 792 1214 1215		this study
Indigenous		Laos76	OM240264	Southeast Asia	Champasak Province, Laos	B	212 217 243 246 256 261 310 315 446 792 1214 1215		this study
Indigenous		Laos92	OM240252	Southeast Asia	Bolikhamsai Province, Laos	B	212 217 243 246 256 261 310 315 446 792 1214 1215		this study
Indigenous		Laos97	OM240256	Southeast Asia	Bolikhamsai Province, Laos	B	212 217 243 246 256 261 296 310 315 446 792 1214 1215		this study
Indigenous		Laos98	OM240257	Southeast Asia	Bolikhamsai Province, Laos	B	212 217 243 246 256 261 310 315 446 792 1214 1215		this study
Indigenous		Laos101	OM240265	Southeast Asia	Bolikhamsai Province, Laos	B	212 217 243 246 256 261 296 310 315 446 792 1214 1215		this study
Indigenous		Laos106	OM240261	Southeast Asia	Bolikhamsai Province, Laos	B	212 217 243 246 256 261 310 315 446 1214		this study
Indigenous		Laos111	OM240267	Southeast Asia	Bolikhamsai Province, Laos	B	212 217 243 246 256 261 310 315 446 792 1214 1215		this study
Indigenous		Laos51	OM240231	Southeast Asia	Xiengkhuang, Laos	D2	217 281 306 446 1214		this study
Indigenous		Laos72	OM240241	Southeast Asia	Champasak Province, Laos	D2	217 281 306 446 1214		this study
Indigenous		Laos73	OM240242	Southeast Asia	Champasak Province, Laos	D2	217 281 306 446 1214		this study
Indigenous		Laos74	OM240243	Southeast Asia	Champasak Province, Laos	D2	217 281 306 446 1214		this study
Indigenous		Laos77	OM240245	Southeast Asia	Champasak Province, Laos	D2	217 281 306 446 1214		this study
Indigenous		Laos68	OM240239	Southeast Asia	Champasak Province, Laos	D3	217 220 281 306 344 446 1214		this study
Indigenous		Laos75	OM240244	Southeast Asia	Champasak Province, Laos	D3	217 220 281 306 344 446 1214		this study
Indigenous		Laos3	OM240205	Southeast Asia	Vientiane Province, Laos	E1	330		this study
Indigenous		Laos4	OM240262	Southeast Asia	Vientiane Province, Laos	E1	330		this study
Indigenous		Laos6	OM240206	Southeast Asia	Vientiane Province, Laos	E1	521		this study
Indigenous		Laos9	OM240207	Southeast Asia	Vientiane Province, Laos	E1	222 330		this study
Indigenous		Laos10	OM240208	Southeast Asia	Vientiane Province, Laos	E1	330		this study
Indigenous		Laos11	OM240209	Southeast Asia	Vientiane Province, Laos	E1	same as reference		this study
Indigenous		Laos13	OM240210	Southeast Asia	Vientiane Province, Laos	E1	222 330		this study
Indigenous		Laos15	OM240212	Southeast Asia	Vientiane Province, Laos	E1	521		this study
Indigenous		Laos16	OM240213	Southeast Asia	Vientiane Province, Laos	E1	same as reference		this study
Indigenous		Laos18	OM240214	Southeast Asia	Vientiane Province, Laos	E1	same as reference		this study
Indigenous		Laos19	OM240215	Southeast Asia	Vientiane Province, Laos	E1	222 330		this study
Indigenous		Laos21	OM240217	Southeast Asia	Vientiane Province, Laos	E1	521		this study
Indigenous		Laos22	OM240218	Southeast Asia	Vientiane Province, Laos	E1	same as reference		this study
Indigenous		Laos23	OM240219	Southeast Asia	Vientiane Province, Laos	E1	222 330		this study
Indigenous		Laos78	OM240246	Southeast Asia	Champasak Province, Laos	E3	222 249 355		this study
Indigenous		Laos70	OM240240	Southeast Asia	Champasak Province, Laos	V2	212 217 228 237 246 256 261 281 355 363 391 446 1214		this study
Indigenous		Laos82	OM240247	Southeast Asia	Champasak Province, Laos	V2	212 217 228 237 246 256 261 281 355 363 391 446 1214		this study
Indigenous		Laos87	OM240248	Southeast Asia	Bolikhamsai Province, Laos	V2	212 217 228 237 246 256 261 281 355 363 391 446 1214		this study
Indigenous		Laos89	OM240249	Southeast Asia	Bolikhamsai Province, Laos	V2	212 217 228 237 246 256 261 281 355 363 391 446 1214		this study
Indigenous		Laos93	OM240253	Southeast Asia	Bolikhamsai Province, Laos	V2	212 217 228 237 246 256 261 281 355 363 391 446 1214		this study
Indigenous		Laos94	OM240254	Southeast Asia	Bolikhamsai Province, Laos	V2	212 217 228 237 246 256 261 281 355 363 391 446 1214		this study
Indigenous		Cam31	OM240288	Southeast Asia	Kampong Cham Province, Cambodia	A	217 225 243 356 261 310 446 1214		this study
Indigenous		Cam32	OM240289	Southeast Asia	Kampong Cham Province, Cambodia	A	217 225 243 256 261 310 446 1214		this study
Indigenous		Cam49	OM240302	Southeast Asia	Kampong Cham Province, Cambodia	A	167 199 217 225 243 256 261 310 446 1214		this study
Indigenous		Cam59	OM240308	Southeast Asia	Kampong Cham Province, Cambodia	A	167 217 225 243 256 261 310 446 1214		this study
Indigenous		Cam61	OM240373	Southeast Asia	Kampong Cham Province, Cambodia	A	167 217 225 243 256 261 310 1214		this study
Indigenous		Cam63	OM240311	Southeast Asia	Kampong Cham Province, Cambodia	A	167 217 225 243 256 261 310 446 1214		this study
Indigenous		Cam91	OM240334	Southeast Asia	Mondulkiri Province, Cambodia	A	167 217 225 243 256 261 310 446 1214		this study
Indigenous		Cam100	OM240339	Southeast Asia	Mondulkiri Province, Cambodia	A	167 217 225 243 256 261 281 310 446 1214		this study
Indigenous		Cam104	OM240343	Southeast Asia	Mondulkiri Province, Cambodia	A	167 217 225 243 256 261 310 446 1214		this study
Indigenous		Cam121	OM240433	Southeast Asia	Mondulkiri Province, Cambodia	A	167 217 225 243 256 261 310 1214		this study
Indigenous		Cam126	OM240381	Southeast Asia	Mondulkiri Province, Cambodia	A	167 217 225 243 256 261 310 1214		this study
Indigenous		Cam146	OM240360	Southeast Asia	Kratie Province, Cambodia	A	217 225 243 256 261 310 446 1214		this study
Indigenous		Cam152	OM240364	Southeast Asia	Kratie Province, Cambodia	A	167 217 225 243 256 261 310 446 1214		this study
Indigenous		Cam160	OM240369	Southeast Asia	Kratie Province, Cambodia	A	167 217 225 243 256 261 310 446 1214		this study
Indigenous		Cam162	OM240384	Southeast Asia	Kratie Province, Cambodia	A	167 217 225 243 256 261 310 1214		this study
Indigenous		Cam174	OM240398	Southeast Asia	Kratie Province, Cambodia	A	167 217 225 243 256 261 310 446 1178 1214		this study
Indigenous		Cam185	OM240403	Southeast Asia	Kratie Province, Cambodia	A	167 217 225 243 256 261 310 446 1178 1214		this study
Indigenous		Cam193	OM240407	Southeast Asia	Stung Treng, Cambodia	A	167 217 225 243 256 261 310 391A 446 686 1214		this study
Indigenous		Cam205	OM240413	Southeast Asia	Stung Treng, Cambodia	A	167 217 225 243 256 261 310 446 1178 1214		this study
Indigenous		Cam1	OM240371	Southeast Asia	University Farm, RUA, Cambodia	B	199 212 217 243 246 256 261 310 315 792 1214 1215		this study
Indigenous		Cam35	OM240291	Southeast Asia	Kampong Cham Province, Cambodia	B	212 217 243 246 256 261 310 315 446 1214 1215		this study
Indigenous		Cam40	OM240296	Southeast Asia	Kampong Cham Province, Cambodia	B	212 217 243 246 256 261 310 315 446 1214 1215		this study
Indigenous		Cam43	OM240298	Southeast Asia	Kampong Cham Province, Cambodia	B	212 217 243 246 256 261 310 315 446 792 1214 1215		this study
Indigenous		Cam47	OM240300	Southeast Asia	Kampong Cham Province, Cambodia	B	212 217 243 246 256 261 310 315 446 792 1214 1215		this study
Indigenous		Cam53	OM240304	Southeast Asia	Kampong Cham Province, Cambodia	B	212 217 243 246 256 261 310 315 446 792 1214 1215		this study
Indigenous		Cam66	OM240313	Southeast Asia	Kampong Cham Province, Cambodia	B	212 217 243 246 256 261 296 310 315 446 792 1214 1215		this study
Indigenous		Cam92	OM240374	Southeast Asia	Mondulkiri Province, Cambodia	B	199 212 217 243 246 256 261 310 315 792 1214 1215		this study
Indigenous		Cam98	OM240337	Southeast Asia	Mondulkiri Province, Cambodia	B	199 212 217 243 246 256 261 310 315 446 792 1214 1215		this study
Indigenous		Cam102	OM240341	Southeast Asia	Mondulkiri Province, Cambodia	B	212 217 243 246 256 261 310 315 446 792 1214 1215		this study
Indigenous		Cam103	OM240342	Southeast Asia	Mondulkiri Province, Cambodia	B	212 217 243 246 256 261 296 310 315 446 792 1214 1215		this study
Indigenous		Cam110	OM240430	Southeast Asia	Mondulkiri Province, Cambodia	B	212 217 243 246 256 261 310 315 792 1214 1215		this study
Indigenous		Cam111	OM240431	Southeast Asia	Mondulkiri Province, Cambodia	B	212 217 243 246 256 261 310 315 792 1214 1215		this study
Indigenous		Cam118	OM240380	Southeast Asia	Mondulkiri Province, Cambodia	B	212 217 243 246 256 261 296 310 315 792 1214 1215		this study
Indigenous		Cam159	OM240368	Southeast Asia	Kratie Province, Cambodia	B	212 217 243 246 256 261 296 310 315 446 792 1214 1215		this study
Indigenous		Cam235	OM240419	Southeast Asia	Stung Treng, Cambodia	B	212 217 243 246 256 261 296 310 315 446 792 1214 1215		this study
Indigenous		Cam248	OM240420	Southeast Asia	Ratanakiri Province, Cambodia	B	212 217 243 246 256 261 310 315 446 686 792 1214 1215		this study
Indigenous		Cam285	OM240395	Southeast Asia	Ratanakiri Province, Cambodia	B	212 217 243 246 256 261 296 310 315 792 1214 1215		this study
Indigenous		Cam38	OM240294	Southeast Asia	Kampong Cham Province, Cambodia	D1 (SEA sub-clade)	217 281 306 342 446 1214		this study
Indigenous		Cam44	OM240299	Southeast Asia	Kampong Cham Province, Cambodia	D1 (SEA sub-clade)	217 281 306 342 446		this study
Indigenous		Cam48	OM240301	Southeast Asia	Kampong Cham Province, Cambodia	D1 (SEA sub-clade)	217 281 306 342 446 1214		this study
Indigenous		Cam54	OM240305	Southeast Asia	Kampong Cham Province, Cambodia	D1 (SEA sub-clade)	217 281 306 342 446 1214		this study
Indigenous		Cam58	OM240424	Southeast Asia	Kampong Cham Province, Cambodia	D1 (SEA sub-clade)	217 281 306 342 1214		this study
Indigenous		Cam94	OM240335	Southeast Asia	Mondulkiri Province, Cambodia	D1 (SEA sub-clade)	217 281 306 342 446 1214		this study
Indigenous		Cam112	OM240348	Southeast Asia	Mondulkiri Province, Cambodia	D1 (SEA sub-clade)	217 229 281 306 342 446 1214		this study
Indigenous		Cam119	OM240432	Southeast Asia	Mondulkiri Province, Cambodia	D1 (SEA sub-clade)	217 281 306 342 1214		this study
Indigenous		Cam122	OM240434	Southeast Asia	Mondulkiri Province, Cambodia	D1 (SEA sub-clade)	217 229 281 306 342 1214		this study
Indigenous		Cam133	OM240438	Southeast Asia	Mondulkiri Province, Cambodia	D1 (SEA sub-clade)	217 221 281 306 342 1214		this study
Indigenous		Cam137	OM240356	Southeast Asia	Kratie Province, Cambodia	D1 (SEA sub-clade)	217 221 281 306 342 446 1214		this study
Indigenous		Cam147	OM240361	Southeast Asia	Kratie Province, Cambodia	D1 (SEA sub-clade)	217 221 281 306 342 446 1214		this study
Indigenous		Cam141	OM240357	Southeast Asia	Kratie Province, Cambodia	D1 (SEA sub-clade)	217 281 306 342 446 1214		this study
Indigenous		Cam156	OM240366	Southeast Asia	Kratie Province, Cambodia	D1 (SEA sub-clade)	217 281 306 342 446 1214		this study
Indigenous		Cam157	OM240367	Southeast Asia	Kratie Province, Cambodia	D1 (SEA sub-clade)	217 281 306 342 446 1214		this study
Indigenous		Cam161	OM240370	Southeast Asia	Kratie Province, Cambodia	D1 (SEA sub-clade)	217 281 306 342 446 1214		this study
Indigenous		Cam189	OM240406	Southeast Asia	Stung Treng, Cambodia	D1 (SEA sub-clade)	217 281 306 342 446 1214		this study
Indigenous		Cam28	OM240285	Southeast Asia	University Farm, RUA, Cambodia	D2	217 281 306 446 1214		this study
Indigenous		Cam30	OM240287	Southeast Asia	Kampong Cham Province, Cambodia	D2	217 281 306 446 1214		this study
Indigenous		Cam34	OM240290	Southeast Asia	Kampong Cham Province, Cambodia	D2	217 281 306 446 1214		this study
Indigenous		Cam36	OM240292	Southeast Asia	Kampong Cham Province, Cambodia	D2	217 281 306 446 1214		this study
Indigenous		Cam37	OM240293	Southeast Asia	Kampong Cham Province, Cambodia	D2	217 281 306 446 1214		this study
Indigenous		Cam50	OM240303	Southeast Asia	Kampong Cham Province, Cambodia	D2	217 281 306 446 1214		this study
Indigenous		Cam55	OM240306	Southeast Asia	Kampong Cham Province, Cambodia	D2	217 281 306 446 1214		this study
Indigenous		Cam56	OM240307	Southeast Asia	Kampong Cham Province, Cambodia	D2	217 281 306 446 1214		this study
Indigenous		Cam57	OM240372	Southeast Asia	Kampong Cham Province, Cambodia	D2	217 281 306 1214		this study
Indigenous		Cam62	OM240310	Southeast Asia	Kampong Cham Province, Cambodia	D2	217 281 306 446 1214		this study
Indigenous		Cam65	OM240425	Southeast Asia	Kampong Cham Province, Cambodia	D2	217 281 306 1214		this study
Indigenous		Cam67	OM240314	Southeast Asia	Kampong Cham Province, Cambodia	D2	217 281 306 446 1214		this study
Indigenous		Cam68	OM240315	Southeast Asia	Kampong Cham Province, Cambodia	D2	217 281 306 446 1214		this study
Indigenous		Cam69	OM240426	Southeast Asia	Kampong Cham Province, Cambodia	D2	217 281 306 1214		this study
Indigenous		Cam70	OM240316	Southeast Asia	Kampong Cham Province, Cambodia	D2	217 281 306 446 1214		this study
Indigenous		Cam71	OM240317	Southeast Asia	Kampong Cham Province, Cambodia	D2	217 281 306 446 1214		this study
Indigenous		Cam72	OM240318	Southeast Asia	Kampong Cham Province, Cambodia	D2	217 281 306 446 1214		this study
Indigenous		Cam74	OM240320	Southeast Asia	Kampong Cham Province, Cambodia	D2	174 217 281 306 446 1214		this study
Indigenous		Cam75	OM240321	Southeast Asia	Kampong Cham Province, Cambodia	D2	174 217 281 306 446 1214		this study
Indigenous		Cam78	OM240427	Southeast Asia	Kampong Cham Province, Cambodia	D2	217 281 306 1214		this study
Indigenous		Cam80	OM240325	Southeast Asia	Mondulkiri Province, Cambodia	D2	217 281 306 446 1214		this study
Indigenous		Cam81	OM240326	Southeast Asia	Mondulkiri Province, Cambodia	D2	217 281 306 446 1214		this study
Indigenous		Cam85	OM240329	Southeast Asia	Mondulkiri Province, Cambodia	D2	217 281 306 446 1214		this study
Indigenous		Cam86	OM240330	Southeast Asia	Mondulkiri Province, Cambodia	D2	217 281 306 446 1214		this study
Indigenous		Cam87	OM240331	Southeast Asia	Mondulkiri Province, Cambodia	D2	217 281 306 446 1214		this study
Indigenous		Cam88	OM240332	Southeast Asia	Mondulkiri Province, Cambodia	D2	217 281 306 446 1214		this study
Indigenous		Cam89	OM240333	Southeast Asia	Mondulkiri Province, Cambodia	D2	217 281 306 446 1214		this study
Indigenous		Cam93	OM240375	Southeast Asia	Mondulkiri Province, Cambodia	D2	217 244 281 306 1214		this study
Indigenous		Cam95	OM240336	Southeast Asia	Mondulkiri Province, Cambodia	D2	217 281 306 446 1214		this study
Indigenous		Cam105	OM240344	Southeast Asia	Mondulkiri Province, Cambodia	D2	217 281 306 446 1214		this study
Indigenous		Cam109	OM240347	Southeast Asia	Mondulkiri Province, Cambodia	D2	217 281 306 446 1214		this study
Indigenous		Cam116	OM240378	Southeast Asia	Mondulkiri Province, Cambodia	D2	217 281 306 1214		this study
Indigenous		Cam117	OM240379	Southeast Asia	Mondulkiri Province, Cambodia	D2	217 281 306 1214		this study
Indigenous		Cam127	OM240351	Southeast Asia	Mondulkiri Province, Cambodia	D2	217 281 306 446 1214		this study
Indigenous		Cam129	OM240353	Southeast Asia	Mondulkiri Province, Cambodia	D2	217 281 306 446 1214		this study
Indigenous		Cam131	OM240436	Southeast Asia	Mondulkiri Province, Cambodia	D2	217 281 306 1214		this study
Indigenous		Cam132	OM240437	Southeast Asia	Mondulkiri Province, Cambodia	D2	217 281 306 1214		this study
Indigenous		Cam139	OM240383	Southeast Asia	Kratie Province, Cambodia	D2	217 281 306 1214		this study
Indigenous		Cam144	OM240358	Southeast Asia	Kratie Province, Cambodia	D2	217 281 306 446 1214		this study
Indigenous		Cam145	OM240359	Southeast Asia	Kratie Province, Cambodia	D2	217 281 306 446 1214		this study
Indigenous		Cam149	OM240363	Southeast Asia	Kratie Province, Cambodia	D2	217 281 306 446 1214		this study
Indigenous		Cam153	OM240365	Southeast Asia	Kratie Province, Cambodia	D2	174 217 281 306 446 1214		this study
Indigenous		Cam163	OM240385	Southeast Asia	Kratie Province, Cambodia	D2	217 281 306 1214		this study
Indigenous		Cam166	OM240386	Southeast Asia	Kratie Province, Cambodia	D2	217 281 306 1214		this study
Indigenous		Cam168	OM240387	Southeast Asia	Kratie Province, Cambodia	D2	217 281 306 1214		this study
Indigenous		Cam170	OM240388	Southeast Asia	Kratie Province, Cambodia	D2	217 281 306 1214		this study
Indigenous		Cam171	OM240439	Southeast Asia	Kratie Province, Cambodia	D2	217 281 306 1214		this study
Indigenous		Cam172	OM240397	Southeast Asia	Kratie Province, Cambodia	D2	217 281 306 446 1214		this study
Indigenous		Cam178	OM240389	Southeast Asia	Kratie Province, Cambodia	D2	217 281 306 1214		this study
Indigenous		Cam188	OM240405	Southeast Asia	Stung Treng, Cambodia	D2	217 281 306 446 1214		this study
Indigenous		Cam195	OM240408	Southeast Asia	Stung Treng, Cambodia	D2	217 281 306 446 1214		this study
Indigenous		Cam198	OM240410	Southeast Asia	Stung Treng, Cambodia	D2	217 281 306 446 1214		this study
Indigenous		Cam199	OM240390	Southeast Asia	Stung Treng, Cambodia	D2	217 244 281 306 1214		this study
Indigenous		Cam202	OM240411	Southeast Asia	Stung Treng, Cambodia	D2	217 281 306 446 1214		this study
Indigenous		Cam203	OM240412	Southeast Asia	Stung Treng, Cambodia	D2	217 228 281 306 446 1214		this study
Indigenous		Cam204	OM240391	Southeast Asia	Stung Treng, Cambodia	D2	217 281 306 1214		this study
Indigenous		Cam206	OM240414	Southeast Asia	Stung Treng, Cambodia	D2	217 281 306 446 1214		this study
Indigenous		Cam228	OM240417	Southeast Asia	Stung Treng, Cambodia	D2	217 281 306 446 1214		this study
Indigenous		Cam253	OM240421	Southeast Asia	Ratanakiri Province, Cambodia	D2	217 281 306 446 1214		this study
Indigenous		Cam264	OM240423	Southeast Asia	Ratanakiri Province, Cambodia	D2	217 244 281 306 446 1214		this study
Indigenous		Cam278	OM240393	Southeast Asia	Ratanakiri Province, Cambodia	D2	217 281 306 1214		this study
Indigenous		Cam282	OM240394	Southeast Asia	Ratanakiri Province, Cambodia	D2	217 281 306 1214		this study
Indigenous		Cam196	OM240409	Southeast Asia	Stung Treng, Cambodia	D2	217 306 446 1214		this study
Indigenous		Cam79	OM240324	Southeast Asia	Kampong Cham Province, Cambodia	D2	217 281 306 309 446 1214		this study
Indigenous		Cam82	OM240327	Southeast Asia	Mondulkiri Province, Cambodia	D2	217 221 281 306 446 1214		this study
Indigenous		Cam84	OM240328	Southeast Asia	Mondulkiri Province, Cambodia	D2	217 221 281 306 446 1214		this study
Indigenous		Cam90	OM240428	Southeast Asia	Mondulkiri Province, Cambodia	D2	217 221 281 306 1214		this study
Indigenous		Cam101	OM240340	Southeast Asia	Mondulkiri Province, Cambodia	D2	217 221 281 306 446 1214		this study
Indigenous		Cam125	OM240350	Southeast Asia	Mondulkiri Province, Cambodia	D2	217 221 281 306 446 1214		this study
Indigenous		Cam175	OM240399	Southeast Asia	Kratie Province, Cambodia	D2	217 221 281 306 446 1214		this study
Indigenous		Cam8	OM240271	Southeast Asia	University Farm, RUA, Cambodia	D3	217 220 281 306 446 1214		this study
Indigenous		Cam64	OM240312	Southeast Asia	Kampong Cham Province, Cambodia	D3	217 220 281 306 446 1214		this study
Indigenous		Cam73	OM240319	Southeast Asia	Kampong Cham Province, Cambodia	D3	217 220 281 306 446 1214		this study
Indigenous		Cam106	OM240345	Southeast Asia	Mondulkiri Province, Cambodia	D3	217 220 281 306 344 446 1214		this study
Indigenous		Cam128	OM240352	Southeast Asia	Mondulkiri Province, Cambodia	D3	217 220 281 306 344 446 1214		this study
Indigenous		Cam2	OM240268	Southeast Asia	University Farm, RUA, Cambodia	E1	same as reference		this study
Indigenous		Cam4	OM240269	Southeast Asia	University Farm, RUA, Cambodia	E1	222 330		this study
Indigenous		Cam6	OM240270	Southeast Asia	University Farm, RUA, Cambodia	E1	same as reference		this study
Indigenous		Cam9	OM240272	Southeast Asia	University Farm, RUA, Cambodia	E1	same as reference		this study
Indigenous		Cam10	OM240273	Southeast Asia	University Farm, RUA, Cambodia	E1	222 330		this study
Indigenous		Cam12	OM240274	Southeast Asia	University Farm, RUA, Cambodia	E1	222 330		this study
Indigenous		Cam16	OM240275	Southeast Asia	University Farm, RUA, Cambodia	E1	222 330		this study
Indigenous		Cam17	OM240276	Southeast Asia	University Farm, RUA, Cambodia	E1	222 330		this study
Indigenous		Cam18	OM240277	Southeast Asia	University Farm, RUA, Cambodia	E1	222 330		this study
Indigenous		Cam20	OM240278	Southeast Asia	University Farm, RUA, Cambodia	E1	222 330		this study
Indigenous		Cam21	OM240279	Southeast Asia	University Farm, RUA, Cambodia	E1	222 330		this study
Indigenous		Cam22	OM240280	Southeast Asia	University Farm, RUA, Cambodia	E1	222 330		this study
Indigenous		Cam23	OM240281	Southeast Asia	University Farm, RUA, Cambodia	E1	342 686		this study
Indigenous		Cam24	OM240282	Southeast Asia	University Farm, RUA, Cambodia	E1	222 330		this study
Indigenous		Cam25	OM240283	Southeast Asia	University Farm, RUA, Cambodia	E1	222 330		this study
Indigenous		Cam27	OM240284	Southeast Asia	University Farm, RUA, Cambodia	E1	222 330		this study
Indigenous		Cam97	OM240376	Southeast Asia	Mondulkiri Province, Cambodia	E1	446		this study
Indigenous		Cam261	OM240392	Southeast Asia	Ratanakiri Province, Cambodia	F	217 234 236 254 315 317C 446 904		this study
Indigenous		Cam260	OM240422	Southeast Asia	Ratanakiri Province, Cambodia	F	217 234 236 254 315 317C 446 904		this study
Indigenous		Cam29	OM240286	Southeast Asia	University Farm, RUA, Cambodia	V2	212 217 228 237 238 246 261 281 355 363 391 446 1214		this study
Indigenous		Cam41	OM240297	Southeast Asia	Kampong Cham Province, Cambodia	V2	212 217 228 237 246 256 261 281 355 363 391 446 1214		this study
Indigenous		Cam60	OM240309	Southeast Asia	Kampong Cham Province, Cambodia	V2	212 217 228 237 246 256 261 281 355 363 391 466 1214		this study
Indigenous		Cam76	OM240322	Southeast Asia	Kampong Cham Province, Cambodia	V2	212 217 228 237 246 256 261 281 355 363 391 446 1214		this study
Indigenous		Cam77	OM240323	Southeast Asia	Kampong Cham Province, Cambodia	V2	212 217 228 237 246 256 261 281 355 363 391 446 1214		this study
Indigenous		Cam99	OM240338	Southeast Asia	Mondulkiri Province, Cambodia	V2	212 217 228 237 246 256 261 355 363 391 446 1214		this study
Indigenous		Cam107	OM240429	Southeast Asia	Mondulkiri Province, Cambodia	V2	212 217 228 237 246 256 261 281 355 363 391 1214		this study
Indigenous		Cam108	OM240346	Southeast Asia	Mondulkiri Province, Cambodia	V2	212 217 228 237 246 261 281 355 363 391 446 1214		this study
Indigenous		Cam113	OM240377	Southeast Asia	Mondulkiri Province, Cambodia	V2	212 217 228 237 246 256 261 281 355 363 391 1214		this study
Indigenous		Cam115	OM240349	Southeast Asia	Mondulkiri Province, Cambodia	V2	212 217 228 237 246 261 281 355 363 391 446 1214		this study
Indigenous		Cam123	OM240435	Southeast Asia	Mondulkiri Province, Cambodia	V2	212 217 228 237 246 256 261 281 355 363 391 1214		this study
Indigenous		Cam130	OM240354	Southeast Asia	Mondulkiri Province, Cambodia	V2	212 217 228 237 246 256 261 281 326 355 363 391 446 1214		this study
Indigenous		Cam136	OM240355	Southeast Asia	Kratie Province, Cambodia	V2	217 228 237 246 256 261 281 355 363 391 446 1214		this study
Indigenous		Cam138	OM240382	Southeast Asia	Kratie Province, Cambodia	V2	217 228 237 246 256 261 281 355 363 391 1214		this study
Indigenous		Cam148	OM240362	Southeast Asia	Kratie Province, Cambodia	V2	212 217 228 237 246 256 261 281 355 363 391 446 1214		this study
Indigenous		Cam164	OM240396	Southeast Asia	Kratie Province, Cambodia	V2	212 217 228 237 246 256 261 281 355 363 391 446 1214		this study
Indigenous		Cam179	OM240400	Southeast Asia	Kratie Province, Cambodia	V2	212 217 228 237 246 256 261 281 355 363 391 446 1214		this study
Indigenous		Cam180	OM240401	Southeast Asia	Kratie Province, Cambodia	V2	212 217 228 237 246 256 261 281 355 363 391 446 1214		this study
Indigenous		Cam183	OM240402	Southeast Asia	Kratie Province, Cambodia	V2	212 217 228 237 246 256 261 281 355 363 391 446 1214		this study
Indigenous		Cam186	OM240404	Southeast Asia	Stung Treng, Cambodia	V2	212 217 228 237 246 256 261 281 355 363 446 1214		this study
Indigenous		Cam225	OM240415	Southeast Asia	Stung Treng, Cambodia	V2	212 217 237 246 256 261 281 355 363 391 446 1214		this study
Indigenous		Cam226	OM240440	Southeast Asia	Stung Treng, Cambodia	V2	212 217 237 246 256 261 281 355 363 391 1214		this study
Indigenous		Cam227	OM240416	Southeast Asia	Stung Treng, Cambodia	V2	212 217 237 246 256 261 281 355 363 391 446 1214		this study
Indigenous		Cam229	OM240418	Southeast Asia	Stung Treng, Cambodia	V2	212 217 237 246 256 261 281 355 363 391 446 1214		this study
Indigenous		Cam39	OM240295	Southeast Asia	Kampong Cham Province, Cambodia	I	199 212 217 220 233 246 261 391 447 521 1214		this study
Indigenous		Mya42	OM240453	Southeast Asia	Bago, Myanmar	A	167 217 225 243 256 261 306 310 446 1178 1214		this study
Indigenous		Mya48	OM240457	Southeast Asia	Bago, Myanmar	A	167 210 217 225 243 256 261 310 355 446 686 1214		this study
Indigenous		Mya58	OM240460	Southeast Asia	Kyaingtong, Myanmar	A	167 217 225 243 256 261 310 446 1178 1214		this study
Indigenous		Mya59	OM240461	Southeast Asia	Kyaingtong, Myanmar	A	167 217 225 243 256 261 310 446 1214		this study
Indigenous		Mya61	OM240462	Southeast Asia	Kyaingtong, Myanmar	A	167 217 225 243 256 261 310 446 1178 1214		this study
Indigenous		Mya63	OM240463	Southeast Asia	Kyaingtong, Myanmar	A	167 217 225 243 256 261 310 446 1214		this study
Indigenous		Mya71	OM240468	Southeast Asia	Kyaingtong, Myanmar	A	167 217 225 243 256 261 310 446 1214		this study
Indigenous		Mya81	OM240470	Southeast Asia	Kyaingtong, Myanmar	A	167 217 225 243 256 261 310 391 446 1214		this study
Indigenous		Mya83	OM240472	Southeast Asia	Kyaingtong, Myanmar	A	167 217 225 243 256 261 310 446 1214		this study
Indigenous		Mya99	OM240479	Southeast Asia	Sittwe, Myanmar	A	167 217 225 243 256 261 310 446 1214		this study
Indigenous		Mya116	OM240491	Southeast Asia	Yangon chicken market, Myanmar	A	217 225 243 256 261 310 446 1214		this study
Indigenous		Mya123	OM240505	Southeast Asia	Yangon chicken market, Myanmar	A	167 217 225 243 256 261 310 446 1214		this study
Indigenous		Mya131	OM240501	Southeast Asia	Yangon chicken market, Myanmar	A	167 217 225 243 256 261 310 446 1214		this study
Indigenous		MyaFx1	OM240507	Southeast Asia	Myanmar	A	167 217 225 243 256 261 310 446 1214		this study
Indigenous		MyaFx2	OM240508	Southeast Asia	Myanmar	A	167 217 225 243 256 261 310 446 1214		this study
Indigenous		MyaFx3	OM240509	Southeast Asia	Myanmar	A	167 217 225 243 256 261 310 446 1214		this study
Indigenous		MyaFx4	OM240510	Southeast Asia	Myanmar	A	167 217 225 243 256 261 310 446 1214		this study
Indigenous		MyaFx5	OM240511	Southeast Asia	Myanmar	A	167 217 225 243 256 261 310 446 1214		this study
Indigenous		MyaFx6	OM240512	Southeast Asia	Myanmar	A	167 217 225 243 256 261 310 446 1214		this study
Indigenous		MyaFx7	OM240513	Southeast Asia	Myanmar	A	167 217 225 243 256 261 310 446 1214		this study
Indigenous		Mya32	OM240450	Southeast Asia	Taunggyi, Myanmar	B	212 217 243 246 256 261 310 315 446 792 1214 1215		this study
Indigenous		Mya43	OM240454	Southeast Asia	Bago, Myanmar	B	212 217 243 246 256 261 296 310 315 446 792 1214 1215		this study
Indigenous		Mya64	OM240464	Southeast Asia	Kyaingtong, Myanmar	B	212 217 243 246 256 261 296 310 315 446 792 1214 1215		this study
Indigenous		Mya65	OM240465	Southeast Asia	Kyaingtong, Myanmar	B	212 217 243 246 256 261 296 310 315 446 792 1214 1215		this study
Indigenous		Mya66	OM240466	Southeast Asia	Kyaingtong, Myanmar	B	212 217 243 246 256 261 296 310 315 446 792 1214 1215		this study
Indigenous		Mya70	OM240467	Southeast Asia	Kyaingtong, Myanmar	B	212 217 243 246 256 261 310 315 446 792 1214 1215		this study
Indigenous		Mya76	OM240469	Southeast Asia	Kyaingtong, Myanmar	B	212 217 243 246 256 261 310 315 446 1214 1215		this study
Indigenous		Mya82	OM240471	Southeast Asia	Kyaingtong, Myanmar	B	212 217 243 246 256 261 296 310 315 446 792 1214 1215		this study
Indigenous		Mya84	OM240473	Southeast Asia	Kyaingtong, Myanmar	B	212 217 243 246 256 261 296 310 315 446 792 1214 1215		this study
Indigenous		Mya114	OM240489	Southeast Asia	Yangon chicken market, Myanmar	B	212 217 243 246 256 261 310 315 446 792 1214 1215		this study
Indigenous		Mya120	OM240492	Southeast Asia	Yangon chicken market, Myanmar	B	212 217 243 246 256 261 296 310 315 446 792 1214 1215		this study
Indigenous		Mya124	OM240495	Southeast Asia	Yangon chicken market, Myanmar	B	212 217 243 246 256 261 296 310 315 446 792 1214 1215		this study
Indigenous		Mya125	OM240496	Southeast Asia	Yangon chicken market, Myanmar	B	212 217 243 246 256 261 310 315 446 792 1214 1215		this study
Indigenous		Mya128	OM240499	Southeast Asia	Yangon chicken market, Myanmar	B	212 217 243 246 256 261 296 310 315 446 792 1214 1215		this study
Indigenous		Mya130	OM240500	Southeast Asia	Yangon chicken market, Myanmar	B	212 217 243 246 256 261 296 310 315 446 792 1214 1215		this study
Indigenous		Mya133	OM240506	Southeast Asia	Yangon chicken market, Myanmar	B	212 217 243 246 256 261 296 310 446 792 1214 1215		this study
Indigenous		Mya135	OM240502	Southeast Asia	Yangon chicken market, Myanmar	B	212 217 243 246 256A 296 310 315 446 792 1214 1215		this study
Indigenous		MyaFx8	OM240514	Southeast Asia	Myanmar	B	212 217 243 246 256 261 310 315 446 792 1214 1215		this study
Red junglefowl		MyaJF1	OM240516	Southeast Asia	Myanmar	B	212 217 243 246 256 261 296 310 315 446 792 1214 1215		this study
Indigenous		Mya103	OM240481	Southeast Asia	Sittwe, Myanmar	D1 (SEA sub-clade)	217 220 281 306 342 446 1214		this study
Indigenous		Mya1	OM240441	Southeast Asia	Bagan, Myanmar	E1	222 330		this study
Indigenous		Mya6	OM240443	Southeast Asia	Bagan, Myanmar	E1	222 330		this study
Indigenous		Mya23	OM240446	Southeast Asia	Heho, Myanmar	E	281		this study
Indigenous		Mya28	OM240448	Southeast Asia	Taunggyi, Myanmar	E1	354		this study
Indigenous		Mya100	OM240480	Southeast Asia	Sittwe, Myanmar	E1	same as reference		this study
Indigenous		Mya121	OM240493	Southeast Asia	Yangon chicken market, Myanmar	E1	224 246 1174		this study
Indigenous		Mya9	OM240444	Southeast Asia	Bagan, Myanmar	E3	222 249 281 355 686		this study
Indigenous		Mya30	OM240503	Southeast Asia	Taunggyi, Myanmar	E3	222 249 281 355 686		this study
Indigenous		Mya40	OM240452	Southeast Asia	Bago, Myanmar	E3	222 249 281 355 686		this study
Indigenous		Mya54	OM240459	Southeast Asia	Khayan, Myanmar	E3	222 249 281 355 686		this study
Indigenous		Mya126	OM240497	Southeast Asia	Yangon chicken market, Myanmar	E3	222 249 265 355		this study
Indigenous		Mya2	OM240442	Southeast Asia	Bagan, Myanmar	F	217 234 236 254 315 317C 347 396 904		this study
Indigenous		Mya16	OM240445	Southeast Asia	Magway, Myanmar	F	217 234 236 254 315 317C 904		this study
Indigenous		Mya27	OM240447	Southeast Asia	Taunggyi, Myanmar	F	217 234 236 254 315 317C 347 386 904		this study
Indigenous		Mya29	OM240449	Southeast Asia	Taunggyi, Myanmar	F	217 234 236 254 265 315 317C 904		this study
Indigenous		Mya36	OM240451	Southeast Asia	Heho, Myanmar	F	217 234 236 254 265 315 317C 904		this study
Indigenous		Mya45	OM240455	Southeast Asia	Bago, Myanmar	F	217 234 236 254 315 317C 396 904		this study
Indigenous		Mya46	OM240456	Southeast Asia	Bago, Myanmar	F	217 234 236 254 315 317C 396 904		this study
Indigenous		Mya50	OM240504	Southeast Asia	Khayan, Myanmar	F	217 234 236 254 315 317C 904		this study
Indigenous		Mya52	OM240458	Southeast Asia	Khayan, Myanmar	F	217 234 236 254 315 317C 904		this study
Indigenous		Mya86	OM240474	Southeast Asia	Kyaingtong, Myanmar	F	217 234 246 315 317C 686 904		this study
Indigenous		Mya89	OM240475	Southeast Asia	Sittwe, Myanmar	F	217 234 254 280 315 317C 686 904		this study
Indigenous		Mya91	OM240476	Southeast Asia	Sittwe, Myanmar	F	217 234 254 315 317C 417 904		this study
Indigenous		Mya93	OM240477	Southeast Asia	Sittwe, Myanmar	F	217 234 254 265 315 317C 342 904		this study
Indigenous		Mya94	OM240478	Southeast Asia	Mrauk-U, Myanmar	F	217 234 254 315 317C 904		this study
Indigenous		Mya104	OM240482	Southeast Asia	Sittwe, Myanmar	F	217 234 254 315 317C 904		this study
Indigenous		Mya106	OM240483	Southeast Asia	Sittwe, Myanmar	F	217 234 254 315 317C 904		this study
Indigenous		Mya107	OM240484	Southeast Asia	Sittwe, Myanmar	F	217 234 254 265 315 317C 342 904		this study
Indigenous		Mya109	OM240485	Southeast Asia	Sittwe, Myanmar	F	217 234 254 315 317C 686 904		this study
Indigenous		Mya111	OM240486	Southeast Asia	Sittwe, Myanmar	F	217 234 254 315 317C 686 904		this study
Indigenous		Mya112	OM240487	Southeast Asia	Sittwe, Myanmar	F	217 234 254 315 317C 686 904		this study
Indigenous		Mya113	OM240488	Southeast Asia	Sittwe, Myanmar	F	217 234 254 315 317C 904		this study
Indigenous		Mya115	OM240490	Southeast Asia	Yangon chicken market, Myanmar	F	217 234 254 315 317C 347 396 904		this study
Indigenous		Mya122	OM240494	Southeast Asia	Yangon chicken market, Myanmar	F	217 234 254 315 317C 904		this study
Indigenous		Mya127	OM240498	Southeast Asia	Yangon chicken market, Myanmar	F	217 234 254 315 317C 904		this study
Indigenous		MyaFx9	OM240515	Southeast Asia	Myanmar	F	217 234 236 254 315 317C 391 686 904		this study
Red junglefowl		MyaJF2	OM240517	Southeast Asia	Myanmar	F	217 234 236 254 315 317C 521 904		this study
Red junglefowl		MyaJF3	OM240518	Southeast Asia	Myanmar	F	217 234 236 254 315 317C 521 904		this study
Indigenous		Thai_chicken_21	OM240526	Southeast Asia	Khon Kaen, Thailand	A	167 199 217 225 243 246 256 261 310 446 1214		this study
Indigenous		Thai_chicken_23	OM240528	Southeast Asia	Khon Kaen, Thailand	A	167 217 225 243 256 261 310 446 1178 1214		this study
Indigenous		Thai_chicken_24	OM240529	Southeast Asia	Khon Kaen, Thailand	A	167 217 225 243 256 261 310 446 1214		this study
Indigenous		Thai_chicken_25	OM240530	Southeast Asia	Khon Kaen, Thailand	B	212 217 243 246 256 261 310 315 446 792 1214 1215		this study
Indigenous		Thai_chicken_28	OM240531	Southeast Asia	Khon Kaen, Thailand	B	212 217 243 246 256 261 296 310 315 446 792 1214 1215		this study
Indigenous		Thai_chicken_22	OM240527	Southeast Asia	Khon Kaen, Thailand	E1	same as reference		this study
Indigenous		Thai_chicken_30	OM240532	Southeast Asia	Khon Kaen, Thailand	F	217 234 236 254 315 317 904		this study
Red junglefowl		Thai_ChonBuri11	OM240522	Southeast Asia	Chon Buri, Thailand	A	167 217 225 243 256 261 310 446 792 1214		this study
Red junglefowl		Thai_ChonBuri14	OM240523	Southeast Asia	Chon Buri, Thailand	A	167 217 225 243 246 256 261 310 446 1214		this study
Red junglefowl		Thai_ChonBuri20	OM240525	Southeast Asia	Chon Buri, Thailand	A	167 217 225 243 246 256 261 310 446 1214		this study
Red junglefowl	Gallus gallus gallus	Thai_ChonBuri8	OM240520	Southeast Asia	Chon Buri, Thailand	B	212 217 243 246 256 261 296 310 315 446 792 1214 1215		this study
Red junglefowl		Thai_ChonBuri9	OM240521	Southeast Asia	Chon Buri, Thailand	D2	217 281 446 1214		this study
Red junglefowl		Thai_Northern45	OM240542	Southeast Asia	Northern, Thailand	D2	217 281 306 446 1214		this study
Red junglefowl	Gallus gallus gallus	Thai_ChonBuri4	OM240519	Southeast Asia	Chon Buri, Thailand	V2	211 212 217 237 246 261 281 355 363 391 446 1214		this study
Red junglefowl		Thai_ChonBuri15	OM240524	Southeast Asia	Chon Buri, Thailand	V2	211 212 217 237 246 261 281 355 363 391 446 1214		this study
Red junglefowl	Gallus gallus gallus	Thai_SakonNakhon31	OM240533	Southeast Asia	Sakon Nakhon, Thailand	V1	197 212 217 233 246 281 299 300 301 355 363 446 1214		this study
Red junglefowl	Gallus gallus gallus	Thai_SakonNakhon32	OM240534	Southeast Asia	Sakon Nakhon, Thailand	V1	197 212 217 233 246 281 299 300 301 355 363 446 1214		this study
Red junglefowl	Gallus gallus gallus	Thai_SakonNakhon33	OM240535	Southeast Asia	Sakon Nakhon, Thailand	V1	197 212 217 233 246 281 299 300 301 355 363 446 1214		this study
Red junglefowl	Gallus gallus gallus	Thai_SakonNakhon35	OM240537	Southeast Asia	Sakon Nakhon, Thailand	V1	197 212 217 233 246 281 299 300 301 355 363 446 1214		this study
Red junglefowl	Gallus gallus gallus	Thai_SakonNakhon36	OM240538	Southeast Asia	Sakon Nakhon, Thailand	V1	197 212 217 233 246 281 299 300 301 355 363 446 1214		this study
Red junglefowl	Gallus gallus gallus	Thai_SakonNakhon40	OM240540	Southeast Asia	Sakon Nakhon, Thailand	V1	197 212 217 233 246 281 299 300 301 355 363 446 1214		this study
Red junglefowl	Gallus gallus spadiceus	Thai_Northern41	OM240541	Southeast Asia	Northern, Thailand	V1	212 217 233 281 299 300 355 363 446 1214		this study
Red junglefowl		Thai_SakonNakhon37	OM240539	Southeast Asia	Sakon Nakhon, Thailand	E1	391A		this study
Red junglefowl	Gallus gallus gallus	Thai_SakonNakhon34	OM240536	Southeast Asia	Sakon Nakhon, Thailand	F	217 234 236 254 265 315 317 342 904		this study
Red junglefowl	Gallus gallus gallus	Thai_Northern46	OM240543	Southeast Asia	Northern, Thailand	F	217 234 236 254 315 317 446 904		this study
Red junglefowl	Gallus gallus gallus	LeytePHRJF01	OM240544	Island Southeast Asia	Philippines	D1 (SEA sub-clade)	C217T, T261C, A281G, T306C, A342G, T446C, T1214C		this study
Red junglefowl	Gallus gallus gallus	LeyteRJF19	OM240548	Island Southeast Asia	Philippines	D1 (Phil-Pac sub-clade)	C217T, A281G, C296T, T306C, T396C, T446C, G686A, T1214C		this study
Red junglefowl	Gallus gallus gallus	LeytePHRJF05	OM240545	Island Southeast Asia	Philippines	D1 (Phil-Pac sub-clade)	C217T, A281G, C296T, T306C, T396C, T446C, G686A, T1214C		this study
Red junglefowl	Gallus gallus gallus	LeyteRJF17	OM240547	Island Southeast Asia	Philippines	D1 (Phil-Pac sub-clade)	C217T, A281G, C296T, T306C, T396C, T446C, G686A, T1214C		this study
Red junglefowl	Gallus gallus gallus	LeyteRJF14	OM240546	Island Southeast Asia	Philippines	D2	C217T, A281G, T306C, T446C, T1214C		this study
Red junglefowl	Gallus gallus gallus	LeyteRJF22	OM240549	Island Southeast Asia	Philippines	D2	C217T, A281G, T306C, T446C, T1214C		this study
Indigenous		LNC1		Island Southeast Asia	Philippines	D1 (SEA sub-clade)	C217T, T220C, A281G, T306C, A342G, T446C, T1214C		Godinez et al., 2021
Indigenous		LNC26		Island Southeast Asia	Philippines	D1 (SEA sub-clade)	C217T, T220C, A281G, T306C, A342G, T446C, T1214C		Godinez et al., 2021
Indigenous		LNC11		Island Southeast Asia	Philippines	D1 (SEA sub-clade)	C217T, A281G, T306C, A342G, T446C, T1214C		Godinez et al., 2021
Indigenous		LNC57		Island Southeast Asia	Philippines	D1 (SEA sub-clade)	C217T, A281G, T306C, A342G, T446C, T1214C		Godinez et al., 2021
Indigenous		LNC67		Island Southeast Asia	Philippines	D1 (SEA sub-clade)	C217T, A281G, T306C, A342G, T446C, T1214C		Godinez et al., 2021
Indigenous		LNC73		Island Southeast Asia	Philippines	D1 (SEA sub-clade)	C217T, A281G, T306C, A342G, T446C, T1214C		Godinez et al., 2021
Indigenous		SNC80		Island Southeast Asia	Philippines	D1 (SEA sub-clade)	C217T, A281G, T306C, A342G, T446C, T1214C		Godinez et al., 2021
Indigenous		SNC86		Island Southeast Asia	Philippines	D1 (SEA sub-clade)	C217T, A281G, T306C, A342G, T446C, T1214C		Godinez et al., 2021
Indigenous		SNC88		Island Southeast Asia	Philippines	D1 (SEA sub-clade)	C217T, A281G, T306C, A342G, T446C, T1214C		Godinez et al., 2021
Indigenous		LNC22		Island Southeast Asia	Philippines	D1 (SEA sub-clade)	C217T, A281G, T306C, T309C, T446C, T1214C		Godinez et al., 2021
Indigenous		LNC27		Island Southeast Asia	Philippines	D1 (SEA sub-clade)	C217T, A281G, T306C, T309C, T446C, T1214C		Godinez et al., 2021
Indigenous		LNC29		Island Southeast Asia	Philippines	D1 (SEA sub-clade)	C217T, A281G, T306C, T309C, T446C, T1214C		Godinez et al., 2021
Indigenous		LNC31		Island Southeast Asia	Philippines	D1 (SEA sub-clade)	C217T, A281G, T306C, A342G, T446C, T1214C		Godinez et al., 2021
Indigenous		LNC33		Island Southeast Asia	Philippines	D1 (SEA sub-clade)	C217T, A281G, T306C, A342G, T446C, T1214C		Godinez et al., 2021
Indigenous		LNC34		Island Southeast Asia	Philippines	D1 (SEA sub-clade)	C217T, A281G, T306C, A342G, T446C, T1214C		Godinez et al., 2021
Indigenous		LNC36		Island Southeast Asia	Philippines	D1 (SEA sub-clade)	C217T, A281G, T306C, A342G, T446C, T1214C		Godinez et al., 2021
Indigenous		LNC37		Island Southeast Asia	Philippines	D1 (SEA sub-clade)	C217T, A281G, T306C, A342G, T446C, T1214C		Godinez et al., 2021
Indigenous		LNC39		Island Southeast Asia	Philippines	D1 (SEA sub-clade)	C217T, A281G, T306C, A342G, T446C, T1214C		Godinez et al., 2021
Indigenous		LNC40		Island Southeast Asia	Philippines	D1 (SEA sub-clade)	C217T, A281G, T306C, A342G, T446C, T1214C		Godinez et al., 2021
Indigenous		LNC80		Island Southeast Asia	Philippines	D1 (SEA sub-clade)	C217T, A281G, T306C, A342G, T446C, T1214C		Godinez et al., 2021
Indigenous		LNC9		Island Southeast Asia	Philippines	D1 (SEA sub-clade)	C217T, A281G, T306C, A342G, T446C, T1214C		Godinez et al., 2021
Indigenous		SamNC12		Island Southeast Asia	Philippines	D1 (SEA sub-clade)	C217T, A281G, T306C, A342G, T446C, T1214C		Godinez et al., 2021
Indigenous		SNC45		Island Southeast Asia	Philippines	D1 (SEA sub-clade)	C217T, A281G, T306C, A342G, T446C, T1214C		Godinez et al., 2021
Indigenous		SNC93		Island Southeast Asia	Philippines	D1 (SEA sub-clade)	C217T, A281G, T306C, A342G, T446C, T1214C		Godinez et al., 2021
Indigenous		SNC94		Island Southeast Asia	Philippines	D1 (SEA sub-clade)	C217T, A281G, T306C, A342G, T446C, T1214C		Godinez et al., 2021
Indigenous		SNC97		Island Southeast Asia	Philippines	D1 (SEA sub-clade)	C217T, A281G, T306C, A342G, T446C, T1214C		Godinez et al., 2021
Indigenous		LNC4		Island Southeast Asia	Philippines	D1 (Phil-Pac sub-clade)	C217T, C246T, A281G, C296T, T306C, A342G, T446C, G686A, T1214C		Godinez et al., 2021
Indigenous		LNC5		Island Southeast Asia	Philippines	D1 (Phil-Pac sub-clade)	C217T, C246T, A281G, C296T, T306C, A342G, T446C, G686A, T1214C		Godinez et al., 2021
Indigenous		LNC68		Island Southeast Asia	Philippines	D1 (Phil-Pac sub-clade)	C217T, C246T, A281G, C296T, T306C, A342G, T446C, G686A, T1214C		Godinez et al., 2021
Indigenous		LNC72		Island Southeast Asia	Philippines	D1 (Phil-Pac sub-clade)	C217T, C246T, A281G, C296T, T306C, A342G, T446C, G686A, T1214C		Godinez et al., 2021
Indigenous		LNC12		Island Southeast Asia	Philippines	D1 (Phil-Pac sub-clade)	C217T, A281G, C296T, T306C, T396C, T446C, G686A, T1214C		Godinez et al., 2021
Indigenous		LNC14		Island Southeast Asia	Philippines	D1 (Phil-Pac sub-clade)	C217T, A281G, C296T, T306C, T396C, T446C, G686A, T1214C		Godinez et al., 2021
Indigenous		LNC17		Island Southeast Asia	Philippines	D1 (Phil-Pac sub-clade)	C217T, A281G, C296T, T306C, T396C, T446C, G686A, T1214C		Godinez et al., 2021
Indigenous		LNC41		Island Southeast Asia	Philippines	D1 (Phil-Pac sub-clade)	C217T, A281G, C296T, T306C, T396C, T446C, G686A, T1214C		Godinez et al., 2021
Indigenous		LNC45		Island Southeast Asia	Philippines	D1 (Phil-Pac sub-clade)	C217T, A281G, C296T, T306C, T396C, T446C, G686A, T1214C		Godinez et al., 2021
Indigenous		LNC53		Island Southeast Asia	Philippines	D1 (Phil-Pac sub-clade)	C217T, A281G, C296T, T306C, T396C, T446C, G686A, T1214C		Godinez et al., 2021
Indigenous		LNC54		Island Southeast Asia	Philippines	D1 (Phil-Pac sub-clade)	C217T, A281G, C296T, T306C, T396C, T446C, G686A, T1214C		Godinez et al., 2021
Indigenous		LNC55		Island Southeast Asia	Philippines	D1 (Phil-Pac sub-clade)	C217T, A281G, C296T, T306C, T396C, T446C, G686A, T1214C		Godinez et al., 2021
Indigenous		LNC58		Island Southeast Asia	Philippines	D1 (Phil-Pac sub-clade)	C217T, A281G, C296T, T306C, T396C, T446C, G686A, T1214C		Godinez et al., 2021
Indigenous		LNC59		Island Southeast Asia	Philippines	D1 (Phil-Pac sub-clade)	C217T, A281G, C296T, T306C, T396C, T446C, G686A, T1214C		Godinez et al., 2021
Indigenous		LNC62		Island Southeast Asia	Philippines	D1 (Phil-Pac sub-clade)	C217T, A281G, C296T, T306C, T396C, T446C, G686A, T1214C		Godinez et al., 2021
Indigenous		LNC63		Island Southeast Asia	Philippines	D1 (Phil-Pac sub-clade)	C217T, A281G, C296T, T306C, T396C, T446C, G686A, T1214C		Godinez et al., 2021
Indigenous		LNC74		Island Southeast Asia	Philippines	D1 (Phil-Pac sub-clade)	C217T, A281G, C296T, T306C, T396C, T446C, G686A, T1214C		Godinez et al., 2021
Indigenous		LNC75		Island Southeast Asia	Philippines	D1 (Phil-Pac sub-clade)	C217T, A281G, C296T, T306C, T396C, T446C, G686A, T1214C		Godinez et al., 2021
Indigenous		LNC83		Island Southeast Asia	Philippines	D1 (Phil-Pac sub-clade)	C217T, A281G, C296T, T306C, T396C, T446C, G686A, T1214C		Godinez et al., 2021
Indigenous		SamNC6		Island Southeast Asia	Philippines	D1 (Phil-Pac sub-clade)	C217T, A281G, C296T, T306C, T396C, T446C, G686A, T1214C		Godinez et al., 2021
Indigenous		SNC3		Island Southeast Asia	Philippines	D1 (Phil-Pac sub-clade)	C217T, A281G, C296T, T306C, T396C, T446C, G686A, T1214C		Godinez et al., 2021
Indigenous		SNC35		Island Southeast Asia	Philippines	D1 (Phil-Pac sub-clade)	C217T, A281G, C296T, T306C, T396C, T446C, G686A, T1214C		Godinez et al., 2021
Indigenous		SNC4		Island Southeast Asia	Philippines	D1 (Phil-Pac sub-clade)	C217T, A281G, C296T, T306C, T396C, T446C, G686A, T1214C		Godinez et al., 2021
Indigenous		SNC6		Island Southeast Asia	Philippines	D1 (Phil-Pac sub-clade)	C217T, A281G, C296T, T306C, T396C, T446C, G686A, T1214C		Godinez et al., 2021
Indigenous		LNC24		Island Southeast Asia	Philippines	D1 (Phil-Pac sub-clade)	C217T, A281G, C296T, T306C, T446C, G686A, T1214C		Godinez et al., 2021
Indigenous		LNC28		Island Southeast Asia	Philippines	D1 (Phil-Pac sub-clade)	C217T, A281G, C296T, T306C, T446C, G686A, T1214C		Godinez et al., 2021
Indigenous		LNC32		Island Southeast Asia	Philippines	D1 (Phil-Pac sub-clade)	C217T, A281G, C296T, T306C, T446C, G686A, T1214C		Godinez et al., 2021
Indigenous		LNC35		Island Southeast Asia	Philippines	D1 (Phil-Pac sub-clade)	C217T, A281G, C296T, T306C, T446C, G686A, T1214C		Godinez et al., 2021
Indigenous		LNC79		Island Southeast Asia	Philippines	D1 (Phil-Pac sub-clade)	C217T, A281G, C296T, T306C, T446C, G686A, T1214C		Godinez et al., 2021
Indigenous		LNC82		Island Southeast Asia	Philippines	D1 (Phil-Pac sub-clade)	C217T, A281G, C296T, T306C, T446C, G686A, T1214C		Godinez et al., 2021
Indigenous		SamNC7		Island Southeast Asia	Philippines	D1 (Phil-Pac sub-clade)	C217T, A281G, C296T, T306C, T446C, G686A, T1214C		Godinez et al., 2021
Indigenous		SamNC8		Island Southeast Asia	Philippines	D1 (Phil-Pac sub-clade)	C217T, A281G, C296T, T306C, T446C, G686A, T1214C		Godinez et al., 2021
Indigenous		SNC11		Island Southeast Asia	Philippines	D1 (Phil-Pac sub-clade)	C217T, A281G, C296T, T306C, T446C, G686A, T1214C		Godinez et al., 2021
Indigenous		SNC34		Island Southeast Asia	Philippines	D1 (Phil-Pac sub-clade)	C217T, A281G, C296T, T306C, T446C, G686A, T1214C		Godinez et al., 2021
Indigenous		SNC89		Island Southeast Asia	Philippines	D1 (Phil-Pac sub-clade)	C217T, A281G, C296T, T306C, T446C, G686A, T1214C		Godinez et al., 2021
Indigenous		LNC64		Island Southeast Asia	Philippines	D1 (Phil-Pac sub-clade)	C217T, A281G, C296T, T306C, T396C, G399A, T446C, G686A, T1214C		Godinez et al., 2021
Indigenous		LNC77		Island Southeast Asia	Philippines	D1 (Phil-Pac sub-clade)	C217T, A281G, C296T, T306C, T396C, T446C, G686A, T1214C		Godinez et al., 2021
Indigenous		LNC84		Island Southeast Asia	Philippines	D1 (Phil-Pac sub-clade)	C217T, A281G, C296T, T306C, T396C, T446C, G686A, T1214C		Godinez et al., 2021
Indigenous		LNC88		Island Southeast Asia	Philippines	D1 (Phil-Pac sub-clade)	C217T, C225T, A281G, C296T, T306C, T446C, G686A, T1214C		Godinez et al., 2021
Indigenous		SamNC10		Island Southeast Asia	Philippines	D1 (Phil-Pac sub-clade)	C217T, A281G, C296T, T306C, A342G, T446C, G686A, T1214C		Godinez et al., 2021
Indigenous		SNC99		Island Southeast Asia	Philippines	D1 (Phil-Pac sub-clade)	C217T, A281G, C296T, T306C, A342G, T446C, G686A, T1214C		Godinez et al., 2021
Indigenous		SamNC11		Island Southeast Asia	Philippines	D1 (Phil-Pac sub-clade)	C217T, A281G, T293C, C296T, T306C, A342G, T446C, G686A, T1214C		Godinez et al., 2021
Indigenous		SNC14		Island Southeast Asia	Philippines	D1 (Phil-Pac sub-clade)	C217T, A281G, T293C, C296T, T306C, A342G, T446C, G686A, T1214C		Godinez et al., 2021
Indigenous		SamNC9		Island Southeast Asia	Philippines	D1 (Phil-Pac sub-clade)	C217T, T261C, A281G, C296T, C306T, T446C, G686A, T1214C		Godinez et al., 2021
Indigenous		SNC25		Island Southeast Asia	Philippines	D1 (Phil-Pac sub-clade)	C217T, T261C, A281G, C296T, C306T, T446C, G686A, T1214C		Godinez et al., 2021
Indigenous		SNC27		Island Southeast Asia	Philippines	D1 (Phil-Pac sub-clade)	C217T, T261C, A281G, C296T, C306T, T446C, G686A, T1214C		Godinez et al., 2021
Indigenous		SNC31		Island Southeast Asia	Philippines	D1 (Phil-Pac sub-clade)	C217T, T261C, A281G, C296T, C306T, T446C, G686A, T1214C		Godinez et al., 2021
Indigenous		SNC39		Island Southeast Asia	Philippines	D1 (Phil-Pac sub-clade)	C217T, T261C, A281G, C296T, C306T, T446C, G686A, T1214C		Godinez et al., 2021
Indigenous		SamNC1		Island Southeast Asia	Philippines	A	T167C, C217T, C225T, C243T, C256T, T261C, T310C, T446C, T1214C		Godinez et al., 2021
Indigenous		SNC100		Island Southeast Asia	Philippines	A	T167C, C217T, C225T, C243T, C256T, T261C, T310C, T446C, T1214C		Godinez et al., 2021
Indigenous		SNC87		Island Southeast Asia	Philippines	A	T167C, C217T, C225T, C243T, C256T, T261C, T310C, T446C, T1214C		Godinez et al., 2021
Indigenous		SNC95		Island Southeast Asia	Philippines	A	T167C, C217T, C225T, C243T, C256T, T261C, T310C, T446C, T1214C		Godinez et al., 2021
Indigenous		SamNC2		Island Southeast Asia	Philippines	A	T167C, C217T, C225T, C243T, C256T, T261C, T310C, G399A, T446C, T1214C		Godinez et al., 2021
Indigenous		LNC23		Island Southeast Asia	Philippines	B	G212A, C217T, C243T, C246T, C256T, T261C, T310C, C315T, T446C, T1214C, G1215A		Godinez et al., 2021
Indigenous		SamNC3		Island Southeast Asia	Philippines	B	G212A, C217T, C243T, C246T, C256T, T261C, A281G, T310C, C315T, T446C, T1214C, G1215A		Godinez et al., 2021
Indigenous		SNC1		Island Southeast Asia	Philippines	B	G212A, C217T, C243T, C246T, C256T, T261C, A281G, T310C, C315T, T446C, T1214C, G1215A		Godinez et al., 2021
Indigenous		SNC85		Island Southeast Asia	Philippines	B	G212A, C217T, C243T, C246T, C256T, T261C, A281G, T310C, C315T, T446C, T1214C, G1215A		Godinez et al., 2021
Indigenous		SamNC4		Island Southeast Asia	Philippines	B	G212A, C217T, C243T, C246T, C256T, T261C, T310C, C315T, T446C, G792A, T1214, G1215A		Godinez et al., 2021
Indigenous		SNC56		Island Southeast Asia	Philippines	B	G212A, C217T, C243T, C246T, C256T, T261C, T310C, C315T, T446C, G792A, T1214, G1215A		Godinez et al., 2021
Indigenous		SamNC5		Island Southeast Asia	Philippines	B	G212A, C217T, C243T, C246T, C256T, T261C, T310C, C315T, G399A, T446C, G792A, T1214C, G1215A		Godinez et al., 2021
Indigenous		LNC16		Island Southeast Asia	Philippines	E	G238A, T322C		Godinez et al., 2021
Indigenous		LNC19		Island Southeast Asia	Philippines	E	same as reference sequence		Godinez et al., 2021
Indigenous		LNC20		Island Southeast Asia	Philippines	E	same as reference sequence		Godinez et al., 2021
Indigenous		LNC56		Island Southeast Asia	Philippines	E	same as reference sequence		Godinez et al., 2021
Indigenous		LNC70		Island Southeast Asia	Philippines	E	same as reference sequence		Godinez et al., 2021
Indigenous		LNC76		Island Southeast Asia	Philippines	E	same as reference sequence		Godinez et al., 2021
Indigenous		LNC78		Island Southeast Asia	Philippines	E	same as reference sequence		Godinez et al., 2021
Indigenous		LNC81		Island Southeast Asia	Philippines	E	same as reference sequence		Godinez et al., 2021
Indigenous		LNC87		Island Southeast Asia	Philippines	E	same as reference sequence		Godinez et al., 2021
Indigenous		SNC29		Island Southeast Asia	Philippines	E	same as reference sequence		Godinez et al., 2021
Indigenous		SNC50		Island Southeast Asia	Philippines	E	same as reference sequence		Godinez et al., 2021
Indigenous		SNC79		Island Southeast Asia	Philippines	E	same as reference sequence		Godinez et al., 2021
Indigenous		LNC2		Island Southeast Asia	Philippines	E	same as reference sequence		Godinez et al., 2021
Indigenous		LNC6		Island Southeast Asia	Philippines	E	same as reference sequence		Godinez et al., 2021
Indigenous		LNC71		Island Southeast Asia	Philippines	E	same as reference sequence		Godinez et al., 2021
Indigenous		LNC85		Island Southeast Asia	Philippines	E	same as reference sequence		Godinez et al., 2021
Indigenous		LNC86		Island Southeast Asia	Philippines	E	same as reference sequence		Godinez et al., 2021
Indigenous		SamNC13		Island Southeast Asia	Philippines	E	same as reference sequence		Godinez et al., 2021
Indigenous		SamNC15		Island Southeast Asia	Philippines	E	same as reference sequence		Godinez et al., 2021
Indigenous		SNC36		Island Southeast Asia	Philippines	E	same as reference sequence		Godinez et al., 2021
Indigenous		SNC47		Island Southeast Asia	Philippines	E	same as reference sequence		Godinez et al., 2021
Indigenous		SNC61		Island Southeast Asia	Philippines	E	same as reference sequence		Godinez et al., 2021
Indigenous		SNC83		Island Southeast Asia	Philippines	E	same as reference sequence		Godinez et al., 2021
Indigenous		SNC91		Island Southeast Asia	Philippines	E	same as reference sequence		Godinez et al., 2021
Indigenous		SNC92		Island Southeast Asia	Philippines	E	same as reference sequence		Godinez et al., 2021
Indigenous		LNC3		Island Southeast Asia	Philippines	E	T199C		Godinez et al., 2021
Indigenous		SamNC14		Island Southeast Asia	Philippines	E	T199C		Godinez et al., 2021
Indigenous		LNC38		Island Southeast Asia	Philippines	E	T190C		Godinez et al., 2021
Indigenous		SamNC17		Island Southeast Asia	Philippines	E	T190C		Godinez et al., 2021
Indigenous		LNC66		Island Southeast Asia	Philippines	E	T199C		Godinez et al., 2021
Indigenous		SamNC16		Island Southeast Asia	Philippines	E	G399A		Godinez et al., 2021
Red junglefowl		LeyteRJF15		Island Southeast Asia	Philippines	D1 (Phil-Pac sub-clade)	C217T, A281G, C296T, T306C, T446C, G686A, T1214C		Godinez et al., 2021
Red junglefowl		PhilRJF_4	MK085036	Island Southeast Asia	Philippines	D1 (Phil-Pac sub-clade)	C217T, A281G, T293C, C296T, T306C, A342G, T446C, G686A, T1214C		Godinez et al., 2019
Red junglefowl		PhilRJF_2	MK085034	Island Southeast Asia	Philippines	D1 (Phil-Pac sub-clade)	T199C, C217T, A281G, C296T, T306C, T446C, G686A, T1214C		Godinez et al., 2019
Red junglefowl		PhilRJF_3	MK085035	Island Southeast Asia	Philippines	D1 (Phil-Pac sub-clade)	C217T, A281G, C296T, T306C, C417T, T446C, G686A, T1214C		Godinez et al., 2019
Red junglefowl		PhilRJF_5	MK085037	Island Southeast Asia	Philippines	D2	C217T, A281G, T306C, T309C, T446C, T1214C		Godinez et al., 2019
Red junglefowl		LeyteRJF6	MN986403	Island Southeast Asia	Philippines	D2	C217T, A281G, T306C, T446C, T1214C		Godinez et al., 2021
Red junglefowl		LeyteRJF2	MN986399	Island Southeast Asia	Philippines	D2	C217T, A281G, T306C, T446C, T1214C		Godinez et al., 2021
Red junglefowl		LeyteRJF3	MN986400	Island Southeast Asia	Philippines	D2	C217T, A281G, T306C, T446C, T1214C		Godinez et al., 2021
Red junglefowl		LeyteRJF1	MN986398	Island Southeast Asia	Philippines	D2	C217T, A281G, T306C, T446C, T1214C		Godinez et al., 2021
Red junglefowl		LeyteRJF4	MN986401	Island Southeast Asia	Philippines	D3	C217T, T220C, C246T, A281G, T306C, T446C, T1214C		Godinez et al., 2021
Red junglefowl		LeyteRJF5	MN986402	Island Southeast Asia	Philippines	D3	C217T, T220C, C246T, A281G, T306C, T446C, T1214C		Godinez et al., 2021
Red junglefowl		PhilRJF_1	MK085033	Island Southeast Asia	Samar, Philippines	D3	C217T, T220C, A281G, T306C, T446C, T1214C		Godinez et al., 2019
Indigenous			KY039418	Island Southeast Asia	Java, Indonesia	D1			Herrera et al., 2018 (direct submission)
Indigenous			KY039420	Island Southeast Asia	Java, Indonesia	D1			Herrera et al., 2018 (direct submission)
Indigenous			KY039421	Island Southeast Asia	Kalimantan, Indonesia	D1			Herrera et al., 2018 (direct submission)
Indigenous			KY039422	Island Southeast Asia	Kalimantan, Indonesia	D1			Herrera et al., 2018 (direct submission)
Indigenous			KY039425	Island Southeast Asia	Maluku, Indonesia	D1			Herrera et al., 2018 (direct submission)
Indigenous			KY039426	Island Southeast Asia	Lombok, Indonesia	D1			Herrera et al., 2018 (direct submission)
Indigenous			KY039429	Island Southeast Asia	Sulawesi, Indonesia	D1			Herrera et al., 2018 (direct submission)
Indigenous	Indonesian Bantam		AB268525	Island Southeast Asia	Java, Indonesia	D1	212 243 246 256 261 281 306 310 315 342 859d 1215		Oka et al. 2007 Anim Genet
Indigenous	Indonesian Fighting		AB268527	Island Southeast Asia	Java, Indonesia	D1	212 243 246 256 261 281 306 309 310 315 342 859d 1215		Oka et al. 2007 Anim Genet
Indigenous	Indonesian Fighting		AB268528	Island Southeast Asia	Java, Indonesia	D1	212 243 246 256 261 281 306 309 310 315 859d 1215		Oka et al. 2007 Anim Genet
Indigenous		Fiji1	OM240181	Pacific	Tuvu, Fiji	D1 (Phil-Pac sub-clade)	C217T, A281G, C296T, T306C, A342G, T446C, G686A, T1214C		this study
Indigenous		Fiji3	OM240182	Pacific	Tuvu, Fiji	D1 (Phil-Pac sub-clade)	C217T, A281G, C296T, T306C, A342G, T446C, G686A, T1214C		this study
Indigenous		Fiji4	OM240183	Pacific	Tuvu, Fiji	D1 (Phil-Pac sub-clade)	C217T, A281G, C296T, T306C, A342G, T446C, G686A, T1214C		this study
Indigenous		Fiji5	OM240184	Pacific	Tuvu, Fiji	D1 (Phil-Pac sub-clade)	C217T, A281G, C296T, T306C, A342G, T446C, G686A, T1214C		this study
Indigenous		Fiji6	OM240185	Pacific	Tuvu, Fiji	D1 (Phil-Pac sub-clade)	C217T, A281G, C296T, T306C, A342G, T446C, G686A, T1214C		this study
Indigenous		Fiji7	OM240186	Pacific	Tuvu, Fiji	D1 (Phil-Pac sub-clade)	C217T, A281G, C296T, T306C, A342G, T446C, G686A, T1214C		this study
Indigenous		Fiji9	OM240187	Pacific	Tuvu, Fiji	D1 (Phil-Pac sub-clade)	C217T, A281G, C296T, T306C, A342G, T446C, G686A, T1214C		this study
Indigenous		Fiji11	OM240188	Pacific	Vusu, Fiji	D1 (Phil-Pac sub-clade)	C217T, A281G, C296T, T306C, A342G, T446C, G686A, T1214C		this study
Indigenous		Fiji14	OM240190	Pacific	Vusu, Fiji	D1 (Phil-Pac sub-clade)	C217T, A281G, C296T, T306C, A342G, T446C, G686A, T1214C		this study
Indigenous		Fiji22	OM240191	Pacific	Sigatoka, Fiji	D1 (Phil-Pac sub-clade)	C217T, A281G, C296T, T306C, A342G, T446C, G686A, T1214C		this study
Indigenous		Fiji25	OM240193	Pacific	Sigatoka, Fiji	D1 (Phil-Pac sub-clade)	C217T, A281G, C296T, T306C, A342G, T446C, G686A, T1214C		this study
Indigenous		Fiji26	OM240194	Pacific	Lomaivuna, Fiji	D1 (Phil-Pac sub-clade)	C217T, A281G, C296T, T306C, A342G, T446C, G686A, T1214C		this study
Indigenous		Fiji12	OM240189	Pacific	Vusu, Fiji	D1 (Phil-Pac sub-clade)	C217T, C233T, A281G, C296T, T306C, A342G, T446C, G686A, T1214C		this study
Indigenous		Fiji24	OM240192	Pacific	Sigatoka, Fiji	D1 (Phil-Pac sub-clade)	C217T, A281G, C296T, T306C, A342G, T446C, G686A, T869G, T1214C		this study
Indigenous		Fiji8	OM240195	Pacific	Tuvu, Fiji	E	same as reference sequence		this study
Indigenous		Fiji10	OM240196	Pacific	Tuvu, Fiji	E	same as reference sequence		this study
Indigenous		Fiji18	OM240197	Pacific	Naroro, Fiji	E	859d		this study
Indigenous		Fiji19	OM240198	Pacific	Naroro, Fiji	E	859d		this study
Indigenous		Fiji20	OM240199	Pacific	Naroro, Fiji	E	859d		this study
Indigenous		Fiji21	OM240200	Pacific	Sigatoka, Fiji	E	222 330		this study
Indigenous		Fiji27	OM240201	Pacific	Lomaivuna, Fiji	E	246		this study
Indigenous		Fiji28	OM240202	Pacific	Lomaivuna, Fiji	E	246		this study
Indigenous		Fiji29	OM240203	Pacific	Lomaivuna, Fiji	E	246		this study
Indigenous		Fiji30	OM240204	Pacific	Lomaivuna, Fiji	E	246		this study
Indigenous		ACAD11740	KY039392	Pacific	Vanuatu	D1 (Phil-Pac sub-clade)			Herrera et al., 2018 (direct submission)
Indigenous		ACAD11713	KY039391	Pacific	Fiji (Melanesia)	D1 (Phil-Pac sub-clade)			Herrera et al., 2018 (direct submission)
ancient DNA		ACAD8675	KY039385	Pacific	Hawaii	D1 (Phil-Pac sub-clade)		534	Herrera et al., 2018 (direct submission)
ancient DNA		ACAD8671	KY039383	Pacific	Hawaii	D1 (Phil-Pac sub-clade)		534	Herrera et al., 2018 (direct submission)
ancient DNA		ACAD9073	KY039389	Pacific	Easter Island	D1 (Phil-Pac sub-clade)		680	Herrera et al., 2018 (direct submission)
ancient DNA		ACAD9076	KY039390	Pacific	Easter Island	D1 (Phil-Pac sub-clade)		600	Herrera et al., 2018 (direct submission)
ancient DNA		ACAD3896	KY039382	Pacific	Niue	D1 (Phil-Pac sub-clade)		1285	Herrera et al., 2018 (direct submission)
ancient DNA		ACAD9057	KY039386	Pacific	Easter Island	D1 (Phil-Pac sub-clade)		660	Herrera et al., 2018 (direct submission)
ancient DNA		ACAD9071	KY039388	Pacific	Easter Island	D1 (Phil-Pac sub-clade)		700	Herrera et al., 2018 (direct submission)
ancient DNA		ACAD9068	KY039387	Pacific	Easter Island	D1 (Phil-Pac sub-clade)		680	Herrera et al., 2018 (direct submission)
ancient DNA		ACAD8672	KY039384	Pacific	Hawaii	D1 (Phil-Pac sub-clade)		534	Herrera et al., 2018 (direct submission)
* identified ages of the aDNA samples (in years BP) were adopted from Thomson et al., 2014 [isolate codes: "ACAD"; Acc. Nos. code "KJ"] and complete mtDNA control region sequences where adopted from Herrera et al., 2018 - direct submission [isolate codes: ACAD; Acc. Nos. code "KY"]

## Sheet: Table S2
Table S2. Accession numbers of mtDNA D-loop sequences identified in the present study.
Species	Region	Location	Sequence name	Accession No.	Haplogroup	Haplotype	Previous Haplotype* (Haplogroup)	Reference
Indigenous chicken	Southeast Asia (Mainland)	Laos	Laos33	OM240222	A	Hap_22		this study
Indigenous chicken	Southeast Asia (Mainland)	Laos	Laos38	OM240225	A	Hap_22		this study
Indigenous chicken	Southeast Asia (Mainland)	Laos	Laos59	OM240235	A	Hap_22		this study
Indigenous chicken	Southeast Asia (Mainland)	Laos	Laos95	OM240255	A	Hap_22		this study
Indigenous chicken	Southeast Asia (Mainland)	Laos	Laos103	OM240259	A	Hap_22		this study
Indigenous chicken	Southeast Asia (Mainland)	Laos	Laos14	OM240211	A	Hap_38		this study
Indigenous chicken	Southeast Asia (Mainland)	Laos	Laos20	OM240216	A	Hap_38		this study
Indigenous chicken	Southeast Asia (Mainland)	Laos	Laos90	OM240250	A	Hap_38		this study
Indigenous chicken	Southeast Asia (Mainland)	Laos	Laos91	OM240251	A	Hap_38		this study
Indigenous chicken	Southeast Asia (Mainland)	Laos	Laos27	OM240220	A	Hap_39		this study
Indigenous chicken	Southeast Asia (Mainland)	Laos	Laos36	OM240224	A	Hap_42		this study
Indigenous chicken	Southeast Asia (Mainland)	Laos	Laos41	OM240226	A	Hap_43		this study
Indigenous chicken	Southeast Asia (Mainland)	Laos	Laos67	OM240238	A	Hap_43		this study
Indigenous chicken	Southeast Asia (Mainland)	Laos	Laos104	OM240260	A	Hap_43		this study
Indigenous chicken	Southeast Asia (Mainland)	Laos	Laos45	OM240229	A	Hap_44		this study
Indigenous chicken	Southeast Asia (Mainland)	Laos	Laos102	OM240258	A	Hap_51		this study
Indigenous chicken	Southeast Asia (Mainland)	Laos	Laos107	OM240266	A	Hap_114		this study
Indigenous chicken	Southeast Asia (Mainland)	Laos	Laos42	OM240227	B	Hap_28		this study
Indigenous chicken	Southeast Asia (Mainland)	Laos	Laos43	OM240228	B	Hap_28		this study
Indigenous chicken	Southeast Asia (Mainland)	Laos	Laos53	OM240232	B	Hap_28		this study
Indigenous chicken	Southeast Asia (Mainland)	Laos	Laos66	OM240237	B	Hap_28		this study
Indigenous chicken	Southeast Asia (Mainland)	Laos	Laos98	OM240257	B	Hap_28		this study
Indigenous chicken	Southeast Asia (Mainland)	Laos	Laos50	OM240263	B	Hap_28		this study
Indigenous chicken	Southeast Asia (Mainland)	Laos	Laos32	OM240221	B	Hap_40		this study
Indigenous chicken	Southeast Asia (Mainland)	Laos	Laos97	OM240256	B	Hap_40		this study
Indigenous chicken	Southeast Asia (Mainland)	Laos	Lao101	OM240265	B	Hap_40		this study
Indigenous chicken	Southeast Asia (Mainland)	Laos	Laos34	OM240223	B	Hap_41		this study
Indigenous chicken	Southeast Asia (Mainland)	Laos	Laos46	OM240230	B	Hap_45		this study
Indigenous chicken	Southeast Asia (Mainland)	Laos	Laos54	OM240233	B	Hap_46		this study
Indigenous chicken	Southeast Asia (Mainland)	Laos	Laos58	OM240234	B	Hap_46		this study
Indigenous chicken	Southeast Asia (Mainland)	Laos	Laos61	OM240236	B	Hap_46		this study
Indigenous chicken	Southeast Asia (Mainland)	Laos	Laos92	OM240252	B	Hap_50		this study
Indigenous chicken	Southeast Asia (Mainland)	Laos	Laos76	OM240264	B	Hap_50		this study
Indigenous chicken	Southeast Asia (Mainland)	Laos	Laos106	OM240261	B	Hap_52		this study
Indigenous chicken	Southeast Asia (Mainland)	Laos	Laos111	OM240267	B	Hap_115		this study
Indigenous chicken	Southeast Asia (Mainland)	Laos	Laos51	OM240231	D2	Hap_19		this study
Indigenous chicken	Southeast Asia (Mainland)	Laos	Laos72	OM240241	D2	Hap_19		this study
Indigenous chicken	Southeast Asia (Mainland)	Laos	Laos74	OM240243	D2	Hap_19		this study
Indigenous chicken	Southeast Asia (Mainland)	Laos	Laos77	OM240245	D2	Hap_19		this study
Indigenous chicken	Southeast Asia (Mainland)	Laos	Laos73	OM240242	D2	Hap_20		this study
Indigenous chicken	Southeast Asia (Mainland)	Laos	Laos68	OM240239	D3	Hap_47		this study
Indigenous chicken	Southeast Asia (Mainland)	Laos	Laos75	OM240244	D3	Hap_47		this study
Indigenous chicken	Southeast Asia (Mainland)	Laos	Laos18	OM240214	E	Hap_05		this study
Indigenous chicken	Southeast Asia (Mainland)	Laos	Laos11	OM240209	E	Hap_06		this study
Indigenous chicken	Southeast Asia (Mainland)	Laos	Laos16	OM240213	E	Hap_06		this study
Indigenous chicken	Southeast Asia (Mainland)	Laos	Laos22	OM240218	E	Hap_06		this study
Indigenous chicken	Southeast Asia (Mainland)	Laos	Laos3	OM240205	E	Hap_35		this study
Indigenous chicken	Southeast Asia (Mainland)	Laos	Laos10	OM240208	E	Hap_35		this study
Indigenous chicken	Southeast Asia (Mainland)	Laos	Laos6	OM240206	E	Hap_36		this study
Indigenous chicken	Southeast Asia (Mainland)	Laos	Laos15	OM240212	E	Hap_36		this study
Indigenous chicken	Southeast Asia (Mainland)	Laos	Laos21	OM240217	E	Hap_36		this study
Indigenous chicken	Southeast Asia (Mainland)	Laos	Laos9	OM240207	E	Hap_37		this study
Indigenous chicken	Southeast Asia (Mainland)	Laos	Laos13	OM240210	E	Hap_37		this study
Indigenous chicken	Southeast Asia (Mainland)	Laos	Laos19	OM240215	E	Hap_37		this study
Indigenous chicken	Southeast Asia (Mainland)	Laos	Laos23	OM240219	E	Hap_37		this study
Indigenous chicken	Southeast Asia (Mainland)	Laos	Laos78	OM240246	E (E3)	Hap_49		this study
Indigenous chicken	Southeast Asia (Mainland)	Laos	Laos4	OM240262	E	Hap_53		this study
Indigenous chicken	Southeast Asia (Mainland)	Laos	Laos70	OM240240	V2	Hap_48		this study
Indigenous chicken	Southeast Asia (Mainland)	Laos	Laos82	OM240247	V2	Hap_48		this study
Indigenous chicken	Southeast Asia (Mainland)	Laos	Laos87	OM240248	V2	Hap_48		this study
Indigenous chicken	Southeast Asia (Mainland)	Laos	Laos89	OM240249	V2	Hap_48		this study
Indigenous chicken	Southeast Asia (Mainland)	Laos	Laos93	OM240253	V2	Hap_48		this study
Indigenous chicken	Southeast Asia (Mainland)	Laos	Laos94	OM240254	V2	Hap_48		this study
Indigenous chicken	Southeast Asia (Mainland)	Cambodia	Cam31	OM240288	A	Hap_22		this study
Indigenous chicken	Southeast Asia (Mainland)	Cambodia	Cam32	OM240289	A	Hap_22		this study
Indigenous chicken	Southeast Asia (Mainland)	Cambodia	Cam59	OM240308	A	Hap_22		this study
Indigenous chicken	Southeast Asia (Mainland)	Cambodia	Cam63	OM240311	A	Hap_22		this study
Indigenous chicken	Southeast Asia (Mainland)	Cambodia	Cam100	OM240339	A	Hap_22		this study
Indigenous chicken	Southeast Asia (Mainland)	Cambodia	Cam104	OM240343	A	Hap_22		this study
Indigenous chicken	Southeast Asia (Mainland)	Cambodia	Cam152	OM240364	A	Hap_22		this study
Indigenous chicken	Southeast Asia (Mainland)	Cambodia	Cam160	OM240369	A	Hap_22		this study
Indigenous chicken	Southeast Asia (Mainland)	Cambodia	Cam61	OM240373	A	Hap_22		this study
Indigenous chicken	Southeast Asia (Mainland)	Cambodia	Cam126	OM240381	A	Hap_22		this study
Indigenous chicken	Southeast Asia (Mainland)	Cambodia	Cam162	OM240384	A	Hap_22		this study
Indigenous chicken	Southeast Asia (Mainland)	Cambodia	Cam91	OM240334	A	Hap_43		this study
Indigenous chicken	Southeast Asia (Mainland)	Cambodia	Cam49	OM240302	A	Hap_58		this study
Indigenous chicken	Southeast Asia (Mainland)	Cambodia	Cam146	OM240360	A	Hap_72		this study
Indigenous chicken	Southeast Asia (Mainland)	Cambodia	Cam174	OM240398	A	Hap_75		this study
Indigenous chicken	Southeast Asia (Mainland)	Cambodia	Cam185	OM240403	A	Hap_75		this study
Indigenous chicken	Southeast Asia (Mainland)	Cambodia	Cam205	OM240413	A	Hap_75		this study
Indigenous chicken	Southeast Asia (Mainland)	Cambodia	Cam193	OM240407	A	Hap_77		this study
Indigenous chicken	Southeast Asia (Mainland)	Cambodia	Cam121	OM240433	A	Hap_114		this study
Indigenous chicken	Southeast Asia (Mainland)	Cambodia	Cam35	OM240291	B	Hap_08		this study
Indigenous chicken	Southeast Asia (Mainland)	Cambodia	Cam40	OM240296	B	Hap_08		this study
Indigenous chicken	Southeast Asia (Mainland)	Cambodia	Cam47	OM240300	B	Hap_28		this study
Indigenous chicken	Southeast Asia (Mainland)	Cambodia	Cam53	OM240304	B	Hap_28		this study
Indigenous chicken	Southeast Asia (Mainland)	Cambodia	Cam43	OM240298	B	Hap_40		this study
Indigenous chicken	Southeast Asia (Mainland)	Cambodia	Cam66	OM240313	B	Hap_40		this study
Indigenous chicken	Southeast Asia (Mainland)	Cambodia	Cam103	OM240342	B	Hap_40		this study
Indigenous chicken	Southeast Asia (Mainland)	Cambodia	Cam159	OM240368	B	Hap_40		this study
Indigenous chicken	Southeast Asia (Mainland)	Cambodia	Cam118	OM240380	B	Hap_40		this study
Indigenous chicken	Southeast Asia (Mainland)	Cambodia	Cam285	OM240395	B	Hap_40		this study
Indigenous chicken	Southeast Asia (Mainland)	Cambodia	Cam102	OM240341	B	Hap_50		this study
Indigenous chicken	Southeast Asia (Mainland)	Cambodia	Cam98	OM240337	B	Hap_64		this study
Indigenous chicken	Southeast Asia (Mainland)	Cambodia	Cam1	OM240371	B	Hap_64		this study
Indigenous chicken	Southeast Asia (Mainland)	Cambodia	Cam92	OM240374	B	Hap_64		this study
Indigenous chicken	Southeast Asia (Mainland)	Cambodia	Cam235	OM240419	B	Hap_81		this study
Indigenous chicken	Southeast Asia (Mainland)	Cambodia	Cam248	OM240420	B	Hap_82		this study
Indigenous chicken	Southeast Asia (Mainland)	Cambodia	Cam110	OM240430	B	Hap_115		this study
Indigenous chicken	Southeast Asia (Mainland)	Cambodia	Cam111	OM240431	B	Hap_115		this study
Indigenous chicken	Southeast Asia (Mainland)	Cambodia	Cam38	OM240294	D1 (SEA sub-clade)	Hap_02		this study
Indigenous chicken	Southeast Asia (Mainland)	Cambodia	Cam54	OM240305	D1 (SEA sub-clade)	Hap_02		this study
Indigenous chicken	Southeast Asia (Mainland)	Cambodia	Cam141	OM240357	D1 (SEA sub-clade)	Hap_02		this study
Indigenous chicken	Southeast Asia (Mainland)	Cambodia	Cam156	OM240366	D1 (SEA sub-clade)	Hap_02		this study
Indigenous chicken	Southeast Asia (Mainland)	Cambodia	Cam157	OM240367	D1 (SEA sub-clade)	Hap_02		this study
Indigenous chicken	Southeast Asia (Mainland)	Cambodia	Cam161	OM240370	D1 (SEA sub-clade)	Hap_02		this study
Indigenous chicken	Southeast Asia (Mainland)	Cambodia	Cam189	OM240406	D1 (SEA sub-clade)	Hap_02		this study
Indigenous chicken	Southeast Asia (Mainland)	Cambodia	Cam58	OM240424	D1 (SEA sub-clade)	Hap_11		this study
Indigenous chicken	Southeast Asia (Mainland)	Cambodia	Cam44	OM240299	D1 (SEA sub-clade)	Hap_57		this study
Indigenous chicken	Southeast Asia (Mainland)	Cambodia	Cam48	OM240301	D1 (SEA sub-clade)	Hap_57		this study
Indigenous chicken	Southeast Asia (Mainland)	Cambodia	Cam81	OM240326	D1 (SEA sub-clade)	Hap_60		this study
Indigenous chicken	Southeast Asia (Mainland)	Cambodia	Cam88	OM240332	D1 (SEA sub-clade)	Hap_62		this study
Indigenous chicken	Southeast Asia (Mainland)	Cambodia	Cam94	OM240335	D1 (SEA sub-clade)	Hap_63		this study
Indigenous chicken	Southeast Asia (Mainland)	Cambodia	Cam105	OM240344	D1 (SEA sub-clade)	Hap_66		this study
Indigenous chicken	Southeast Asia (Mainland)	Cambodia	Cam112	OM240348	D1 (SEA sub-clade)	Hap_68		this study
Indigenous chicken	Southeast Asia (Mainland)	Cambodia	Cam137	OM240356	D1 (SEA sub-clade)	Hap_71		this study
Indigenous chicken	Southeast Asia (Mainland)	Cambodia	Cam147	OM240361	D1 (SEA sub-clade)	Hap_71		this study
Indigenous chicken	Southeast Asia (Mainland)	Cambodia	Cam119	OM240432	D1 (SEA sub-clade)	Hap_124		this study
Indigenous chicken	Southeast Asia (Mainland)	Cambodia	Cam122	OM240434	D1 (SEA sub-clade)	Hap_125		this study
Indigenous chicken	Southeast Asia (Mainland)	Cambodia	Cam133	OM240438	D1 (SEA sub-clade)	Hap_126		this study
Indigenous chicken	Southeast Asia (Mainland)	Cambodia	Cam79	OM240324	D2	Hap_07		this study
Indigenous chicken	Southeast Asia (Mainland)	Cambodia	Cam82	OM240327	D2	Hap_61		this study
Indigenous chicken	Southeast Asia (Mainland)	Cambodia	Cam84	OM240328	D2	Hap_61		this study
Indigenous chicken	Southeast Asia (Mainland)	Cambodia	Cam101	OM240340	D2	Hap_61		this study
Indigenous chicken	Southeast Asia (Mainland)	Cambodia	Cam125	OM240350	D2	Hap_61		this study
Indigenous chicken	Southeast Asia (Mainland)	Cambodia	Cam175	OM240399	D2	Hap_61		this study
Indigenous chicken	Southeast Asia (Mainland)	Cambodia	Cam90	OM240428	D2	Hap_122		this study
Indigenous chicken	Southeast Asia (Mainland)	Cambodia	Cam28	OM240285	D2	Hap_19		this study
Indigenous chicken	Southeast Asia (Mainland)	Cambodia	Cam34	OM240290	D2	Hap_19		this study
Indigenous chicken	Southeast Asia (Mainland)	Cambodia	Cam37	OM240293	D2	Hap_19		this study
Indigenous chicken	Southeast Asia (Mainland)	Cambodia	Cam50	OM240303	D2	Hap_19		this study
Indigenous chicken	Southeast Asia (Mainland)	Cambodia	Cam55	OM240306	D2	Hap_19		this study
Indigenous chicken	Southeast Asia (Mainland)	Cambodia	Cam56	OM240307	D2	Hap_19		this study
Indigenous chicken	Southeast Asia (Mainland)	Cambodia	Cam62	OM240310	D2	Hap_19		this study
Indigenous chicken	Southeast Asia (Mainland)	Cambodia	Cam67	OM240314	D2	Hap_19		this study
Indigenous chicken	Southeast Asia (Mainland)	Cambodia	Cam68	OM240315	D2	Hap_19		this study
Indigenous chicken	Southeast Asia (Mainland)	Cambodia	Cam70	OM240316	D2	Hap_19		this study
Indigenous chicken	Southeast Asia (Mainland)	Cambodia	Cam71	OM240317	D2	Hap_19		this study
Indigenous chicken	Southeast Asia (Mainland)	Cambodia	Cam72	OM240318	D2	Hap_19		this study
Indigenous chicken	Southeast Asia (Mainland)	Cambodia	Cam80	OM240325	D2	Hap_19		this study
Indigenous chicken	Southeast Asia (Mainland)	Cambodia	Cam85	OM240329	D2	Hap_19		this study
Indigenous chicken	Southeast Asia (Mainland)	Cambodia	Cam86	OM240330	D2	Hap_19		this study
Indigenous chicken	Southeast Asia (Mainland)	Cambodia	Cam87	OM240331	D2	Hap_19		this study
Indigenous chicken	Southeast Asia (Mainland)	Cambodia	Cam89	OM240333	D2	Hap_19		this study
Indigenous chicken	Southeast Asia (Mainland)	Cambodia	Cam95	OM240336	D2	Hap_19		this study
Indigenous chicken	Southeast Asia (Mainland)	Cambodia	Cam109	OM240347	D2	Hap_19		this study
Indigenous chicken	Southeast Asia (Mainland)	Cambodia	Cam127	OM240351	D2	Hap_19		this study
Indigenous chicken	Southeast Asia (Mainland)	Cambodia	Cam129	OM240353	D2	Hap_19		this study
Indigenous chicken	Southeast Asia (Mainland)	Cambodia	Cam144	OM240358	D2	Hap_19		this study
Indigenous chicken	Southeast Asia (Mainland)	Cambodia	Cam145	OM240359	D2	Hap_19		this study
Indigenous chicken	Southeast Asia (Mainland)	Cambodia	Cam57	OM240372	D2	Hap_19		this study
Indigenous chicken	Southeast Asia (Mainland)	Cambodia	Cam116	OM240378	D2	Hap_19		this study
Indigenous chicken	Southeast Asia (Mainland)	Cambodia	Cam117	OM240379	D2	Hap_19		this study
Indigenous chicken	Southeast Asia (Mainland)	Cambodia	Cam139	OM240383	D2	Hap_19		this study
Indigenous chicken	Southeast Asia (Mainland)	Cambodia	Cam163	OM240385	D2	Hap_19		this study
Indigenous chicken	Southeast Asia (Mainland)	Cambodia	Cam166	OM240386	D2	Hap_19		this study
Indigenous chicken	Southeast Asia (Mainland)	Cambodia	Cam168	OM240387	D2	Hap_19		this study
Indigenous chicken	Southeast Asia (Mainland)	Cambodia	Cam170	OM240388	D2	Hap_19		this study
Indigenous chicken	Southeast Asia (Mainland)	Cambodia	Cam178	OM240389	D2	Hap_19		this study
Indigenous chicken	Southeast Asia (Mainland)	Cambodia	Cam204	OM240391	D2	Hap_19		this study
Indigenous chicken	Southeast Asia (Mainland)	Cambodia	Cam278	OM240393	D2	Hap_19		this study
Indigenous chicken	Southeast Asia (Mainland)	Cambodia	Cam282	OM240394	D2	Hap_19		this study
Indigenous chicken	Southeast Asia (Mainland)	Cambodia	Cam172	OM240397	D2	Hap_19		this study
Indigenous chicken	Southeast Asia (Mainland)	Cambodia	Cam188	OM240405	D2	Hap_19		this study
Indigenous chicken	Southeast Asia (Mainland)	Cambodia	Cam195	OM240408	D2	Hap_19		this study
Indigenous chicken	Southeast Asia (Mainland)	Cambodia	Can228	OM240417	D2	Hap_19		this study
Indigenous chicken	Southeast Asia (Mainland)	Cambodia	Cam253	OM240421	D2	Hap_19		this study
Indigenous chicken	Southeast Asia (Mainland)	Cambodia	Cam30	OM240287	D2	Hap_20		this study
Indigenous chicken	Southeast Asia (Mainland)	Cambodia	Cam36	OM240292	D2	Hap_20		this study
Indigenous chicken	Southeast Asia (Mainland)	Cambodia	Cam149	OM240363	D2	Hap_20		this study
Indigenous chicken	Southeast Asia (Mainland)	Cambodia	Cam198	OM240410	D2	Hap_20		this study
Indigenous chicken	Southeast Asia (Mainland)	Cambodia	Cam202	OM240411	D2	Hap_20		this study
Indigenous chicken	Southeast Asia (Mainland)	Cambodia	Cam206	OM240414	D2	Hap_20		this study
Indigenous chicken	Southeast Asia (Mainland)	Cambodia	Cam74	OM240320	D2	Hap_59		this study
Indigenous chicken	Southeast Asia (Mainland)	Cambodia	Cam75	OM240321	D2	Hap_59		this study
Indigenous chicken	Southeast Asia (Mainland)	Cambodia	Cam153	OM240365	D2	Hap_59		this study
Indigenous chicken	Southeast Asia (Mainland)	Cambodia	Cam93	OM240375	D2	Hap_73		this study
Indigenous chicken	Southeast Asia (Mainland)	Cambodia	Cam199	OM240390	D2	Hap_73		this study
Indigenous chicken	Southeast Asia (Mainland)	Cambodia	Cam264	OM240423	D2	Hap_73		this study
Indigenous chicken	Southeast Asia (Mainland)	Cambodia	Cam203	OM240412	D2	Hap_79		this study
Indigenous chicken	Southeast Asia (Mainland)	Cambodia	Cam65	OM240425	D2	Hap_121		this study
Indigenous chicken	Southeast Asia (Mainland)	Cambodia	Cam69	OM240426	D2	Hap_121		this study
Indigenous chicken	Southeast Asia (Mainland)	Cambodia	Cam78	OM240427	D2	Hap_121		this study
Indigenous chicken	Southeast Asia (Mainland)	Cambodia	Cam131	OM240436	D2	Hap_121		this study
Indigenous chicken	Southeast Asia (Mainland)	Cambodia	Cam132	OM240437	D2	Hap_121		this study
Indigenous chicken	Southeast Asia (Mainland)	Cambodia	Cam171	OM240439	D2	Hap_121		this study
Indigenous chicken	Southeast Asia (Mainland)	Cambodia	Cam196	OM240409	D2	Hap_78		this study
Indigenous chicken	Southeast Asia (Mainland)	Cambodia	Cam8	OM240271	D3	Hap_31		this study
Indigenous chicken	Southeast Asia (Mainland)	Cambodia	Cam64	OM240312	D3	Hap_31		this study
Indigenous chicken	Southeast Asia (Mainland)	Cambodia	Cam73	OM240319	D3	Hap_31		this study
Indigenous chicken	Southeast Asia (Mainland)	Cambodia	Cam106	OM240345	D3	Hap_47		this study
Indigenous chicken	Southeast Asia (Mainland)	Cambodia	Cam128	OM240352	D3	Hap_47		this study
Indigenous chicken	Southeast Asia (Mainland)	Cambodia	Cam2	OM240268	E	Hap_05		this study
Indigenous chicken	Southeast Asia (Mainland)	Cambodia	Cam6	OM240270	E	Hap_05		this study
Indigenous chicken	Southeast Asia (Mainland)	Cambodia	Cam9	OM240272	E	Hap_05		this study
Indigenous chicken	Southeast Asia (Mainland)	Cambodia	Cam97	OM240376	E	Hap_05		this study
Indigenous chicken	Southeast Asia (Mainland)	Cambodia	Cam4	OM240269	E	Hap_37		this study
Indigenous chicken	Southeast Asia (Mainland)	Cambodia	Cam10	OM240273	E	Hap_37		this study
Indigenous chicken	Southeast Asia (Mainland)	Cambodia	Cam12	OM240274	E	Hap_37		this study
Indigenous chicken	Southeast Asia (Mainland)	Cambodia	Cam16	OM240275	E	Hap_37		this study
Indigenous chicken	Southeast Asia (Mainland)	Cambodia	Cam17	OM240276	E	Hap_37		this study
Indigenous chicken	Southeast Asia (Mainland)	Cambodia	Cam18	OM240277	E	Hap_37		this study
Indigenous chicken	Southeast Asia (Mainland)	Cambodia	Cam20	OM240278	E	Hap_37		this study
Indigenous chicken	Southeast Asia (Mainland)	Cambodia	Cam21	OM240279	E	Hap_37		this study
Indigenous chicken	Southeast Asia (Mainland)	Cambodia	Cam22	OM240280	E	Hap_37		this study
Indigenous chicken	Southeast Asia (Mainland)	Cambodia	Cam24	OM240282	E	Hap_37		this study
Indigenous chicken	Southeast Asia (Mainland)	Cambodia	Cam25	OM240283	E	Hap_37		this study
Indigenous chicken	Southeast Asia (Mainland)	Cambodia	Cam27	OM240284	E	Hap_37		this study
Indigenous chicken	Southeast Asia (Mainland)	Cambodia	Cam23	OM240281	E	Hap_54		this study
Indigenous chicken	Southeast Asia (Mainland)	Cambodia	Cam260	OM240422	F	Hap_74		this study
Indigenous chicken	Southeast Asia (Mainland)	Cambodia	Cam261	OM240392	F	Hap_74		this study
Indigenous chicken	Southeast Asia (Mainland)	Cambodia	Cam41	OM240297	V2	Hap_48		this study
Indigenous chicken	Southeast Asia (Mainland)	Cambodia	Cam60	OM240309	V2	Hap_48		this study
Indigenous chicken	Southeast Asia (Mainland)	Cambodia	Cam76	OM240322	V2	Hap_48		this study
Indigenous chicken	Southeast Asia (Mainland)	Cambodia	Cam77	OM240323	V2	Hap_48		this study
Indigenous chicken	Southeast Asia (Mainland)	Cambodia	Cam148	OM240362	V2	Hap_48		this study
Indigenous chicken	Southeast Asia (Mainland)	Cambodia	Cam113	OM240377	V2	Hap_48		this study
Indigenous chicken	Southeast Asia (Mainland)	Cambodia	Cam164	OM240396	V2	Hap_48		this study
Indigenous chicken	Southeast Asia (Mainland)	Cambodia	Cam179	OM240400	V2	Hap_48		this study
Indigenous chicken	Southeast Asia (Mainland)	Cambodia	Cam180	OM240401	V2	Hap_48		this study
Indigenous chicken	Southeast Asia (Mainland)	Cambodia	Cam183	OM240402	V2	Hap_48		this study
Indigenous chicken	Southeast Asia (Mainland)	Cambodia	Cam29	OM240286	V2	Hap_55		this study
Indigenous chicken	Southeast Asia (Mainland)	Cambodia	Cam99	OM240338	V2	Hap_65		this study
Indigenous chicken	Southeast Asia (Mainland)	Cambodia	Cam108	OM240346	V2	Hap_67		this study
Indigenous chicken	Southeast Asia (Mainland)	Cambodia	Cam115	OM240349	V2	Hap_67		this study
Indigenous chicken	Southeast Asia (Mainland)	Cambodia	Cam130	OM240354	V2	Hap_69		this study
Indigenous chicken	Southeast Asia (Mainland)	Cambodia	Cam136	OM240355	V2	Hap_70		this study
Indigenous chicken	Southeast Asia (Mainland)	Cambodia	Cam138	OM240382	V2	Hap_70		this study
Indigenous chicken	Southeast Asia (Mainland)	Cambodia	Cam186	OM240404	V2	Hap_76		this study
Indigenous chicken	Southeast Asia (Mainland)	Cambodia	Cam225	OM240415	V2	Hap_80		this study
Indigenous chicken	Southeast Asia (Mainland)	Cambodia	Cam227	OM240416	V2	Hap_80		this study
Indigenous chicken	Southeast Asia (Mainland)	Cambodia	Cam229	OM240418	V2	Hap_80		this study
Indigenous chicken	Southeast Asia (Mainland)	Cambodia	Cam107	OM240429	V2	Hap_123		this study
Indigenous chicken	Southeast Asia (Mainland)	Cambodia	Cam123	OM240435	V2	Hap_123		this study
Indigenous chicken	Southeast Asia (Mainland)	Cambodia	Cam226	OM240440	V2	Hap_127		this study
Indigenous chicken	Southeast Asia (Mainland)	Cambodia	Cam39	OM240295	I	Hap_56		this study
Indigenous chicken	Southeast Asia (Mainland)	Myanmar	Mya59	OM240461	A	Hap_22		this study
Indigenous chicken	Southeast Asia (Mainland)	Myanmar	Mya63	OM240463	A	Hap_22		this study
Indigenous chicken	Southeast Asia (Mainland)	Myanmar	Mya71	OM240468	A	Hap_22		this study
Indigenous chicken	Southeast Asia (Mainland)	Myanmar	Mya83	OM240472	A	Hap_22		this study
Indigenous chicken	Southeast Asia (Mainland)	Myanmar	Mya99	OM240479	A	Hap_22		this study
Indigenous chicken	Southeast Asia (Mainland)	Myanmar	Mya116	OM240491	A	Hap_22		this study
Indigenous chicken	Southeast Asia (Mainland)	Myanmar	Mya131	OM240501	A	Hap_22		this study
Indigenous chicken	Southeast Asia (Mainland)	Myanmar	Mya58	OM240460	A	Hap_75		this study
Indigenous chicken	Southeast Asia (Mainland)	Myanmar	Mya61	OM240462	A	Hap_75		this study
Indigenous chicken	Southeast Asia (Mainland)	Myanmar	Mya42	OM240453	A	Hap_88		this study
Indigenous chicken	Southeast Asia (Mainland)	Myanmar	Mya48	OM240457	A	Hap_90		this study
Indigenous chicken	Southeast Asia (Mainland)	Myanmar	Mya81	OM240470	A	Hap_91		this study
Indigenous chicken	Southeast Asia (Mainland)	Myanmar	Mya123	OM240505	A	Hap_114		this study
Indigenous chicken	Southeast Asia (Mainland)	Myanmar	MyaFx1	OM240507	A	Hap_114		this study
Indigenous chicken	Southeast Asia (Mainland)	Myanmar	MyaFx2	OM240508	A	Hap_114		this study
Indigenous chicken	Southeast Asia (Mainland)	Myanmar	MyaFx3	OM240509	A	Hap_114		this study
Indigenous chicken	Southeast Asia (Mainland)	Myanmar	MyaFx4	OM240510	A	Hap_114		this study
Indigenous chicken	Southeast Asia (Mainland)	Myanmar	MyaFx5	OM240511	A	Hap_114		this study
Indigenous chicken	Southeast Asia (Mainland)	Myanmar	MyaFx6	OM240512	A	Hap_114		this study
Indigenous chicken	Southeast Asia (Mainland)	Myanmar	MyaFx7	OM240513	A	Hap_114		this study
Indigenous chicken	Southeast Asia (Mainland)	Myanmar	Mya76	OM240469	B	Hap_08		this study
Indigenous chicken	Southeast Asia (Mainland)	Myanmar	Mya70	OM240467	B	Hap_28		this study
Indigenous chicken	Southeast Asia (Mainland)	Myanmar	Mya125	OM240496	B	Hap_28		this study
Indigenous chicken	Southeast Asia (Mainland)	Myanmar	MyaFx8	OM240514	B	Hap_28		this study
Indigenous chicken	Southeast Asia (Mainland)	Myanmar	Mya43	OM240454	B	Hap_40		this study
Indigenous chicken	Southeast Asia (Mainland)	Myanmar	Mya64	OM240464	B	Hap_40		this study
Indigenous chicken	Southeast Asia (Mainland)	Myanmar	Mya65	OM240465	B	Hap_40		this study
Indigenous chicken	Southeast Asia (Mainland)	Myanmar	Mya66	OM240466	B	Hap_40		this study
Indigenous chicken	Southeast Asia (Mainland)	Myanmar	Mya82	OM240471	B	Hap_40		this study
Indigenous chicken	Southeast Asia (Mainland)	Myanmar	Mya84	OM240473	B	Hap_40		this study
Indigenous chicken	Southeast Asia (Mainland)	Myanmar	Mya120	OM240492	B	Hap_40		this study
Indigenous chicken	Southeast Asia (Mainland)	Myanmar	Mya124	OM240495	B	Hap_40		this study
Indigenous chicken	Southeast Asia (Mainland)	Myanmar	Mya128	OM240499	B	Hap_40		this study
Indigenous chicken	Southeast Asia (Mainland)	Myanmar	Mya130	OM240500	B	Hap_40		this study
Indigenous chicken	Southeast Asia (Mainland)	Myanmar	Mya32	OM240450	B	Hap_50		this study
Indigenous chicken	Southeast Asia (Mainland)	Myanmar	Mya114	OM240489	B	Hap_50		this study
Indigenous chicken	Southeast Asia (Mainland)	Myanmar	Mya135	OM240502	B	Hap_102		this study
Indigenous chicken	Southeast Asia (Mainland)	Myanmar	Mya133	OM240506	B	Hap_118		this study
Indigenous chicken	Southeast Asia (Mainland)	Myanmar	Mya103	OM240481	D1 (SEA sub-clade)	Hap_96		this study
Indigenous chicken	Southeast Asia (Mainland)	Myanmar	Mya100	OM240480	E	Hap_06		this study
Indigenous chicken	Southeast Asia (Mainland)	Myanmar	Mya1	OM240441	E	Hap_37		this study
Indigenous chicken	Southeast Asia (Mainland)	Myanmar	Mya6	OM240443	E	Hap_37		this study
Indigenous chicken	Southeast Asia (Mainland)	Myanmar	Mya9	OM240444	E (E3)	Hap_84		this study
Indigenous chicken	Southeast Asia (Mainland)	Myanmar	Mya40	OM240452	E (E3)	Hap_84		this study
Indigenous chicken	Southeast Asia (Mainland)	Myanmar	Mya54	OM240459	E (E3)	Hap_84		this study
Indigenous chicken	Southeast Asia (Mainland)	Myanmar	Mya23	OM240446	E	Hap_85		this study
Indigenous chicken	Southeast Asia (Mainland)	Myanmar	Mya28	OM240448	E	Hap_86		this study
Indigenous chicken	Southeast Asia (Mainland)	Myanmar	Mya121	OM240493	E	Hap_100		this study
Indigenous chicken	Southeast Asia (Mainland)	Myanmar	Mya126	OM240497	E (E3)	Hap_101		this study
Indigenous chicken	Southeast Asia (Mainland)	Myanmar	Mya30	OM240503	E (E3)	Hap_116		this study
Indigenous chicken	Southeast Asia (Mainland)	Myanmar	Mya16	OM240445	F	Hap_74		this study
Indigenous chicken	Southeast Asia (Mainland)	Myanmar	Mya52	OM240458	F	Hap_74		this study
Indigenous chicken	Southeast Asia (Mainland)	Myanmar	Mya94	OM240478	F	Hap_74		this study
Indigenous chicken	Southeast Asia (Mainland)	Myanmar	Mya104	OM240482	F	Hap_74		this study
Indigenous chicken	Southeast Asia (Mainland)	Myanmar	Mya106	OM240483	F	Hap_74		this study
Indigenous chicken	Southeast Asia (Mainland)	Myanmar	Mya113	OM240488	F	Hap_74		this study
Indigenous chicken	Southeast Asia (Mainland)	Myanmar	Mya122	OM240494	F	Hap_74		this study
Indigenous chicken	Southeast Asia (Mainland)	Myanmar	Mya127	OM240498	F	Hap_74		this study
Indigenous chicken	Southeast Asia (Mainland)	Myanmar	Mya2	OM240442	F	Hap_83		this study
Indigenous chicken	Southeast Asia (Mainland)	Myanmar	Mya27	OM240447	F	Hap_83		this study
Indigenous chicken	Southeast Asia (Mainland)	Myanmar	Mya29	OM240449	F	Hap_87		this study
Indigenous chicken	Southeast Asia (Mainland)	Myanmar	Mya36	OM240451	F	Hap_87		this study
Indigenous chicken	Southeast Asia (Mainland)	Myanmar	Mya45	OM240455	F	Hap_89		this study
Indigenous chicken	Southeast Asia (Mainland)	Myanmar	Mya46	OM240456	F	Hap_89		this study
Indigenous chicken	Southeast Asia (Mainland)	Myanmar	Mya86	OM240474	F	Hap_92		this study
Indigenous chicken	Southeast Asia (Mainland)	Myanmar	Mya89	OM240475	F	Hap_93		this study
Indigenous chicken	Southeast Asia (Mainland)	Myanmar	Mya91	OM240476	F	Hap_94		this study
Indigenous chicken	Southeast Asia (Mainland)	Myanmar	Mya93	OM240477	F	Hap_95		this study
Indigenous chicken	Southeast Asia (Mainland)	Myanmar	Mya107	OM240484	F	Hap_95		this study
Indigenous chicken	Southeast Asia (Mainland)	Myanmar	Mya109	OM240485	F	Hap_97		this study
Indigenous chicken	Southeast Asia (Mainland)	Myanmar	Mya112	OM240487	F	Hap_97		this study
Indigenous chicken	Southeast Asia (Mainland)	Myanmar	Mya111	OM240486	F	Hap_98		this study
Indigenous chicken	Southeast Asia (Mainland)	Myanmar	Mya115	OM240490	F	Hap_99		this study
Indigenous chicken	Southeast Asia (Mainland)	Myanmar	Mya50	OM240504	F	Hap_117		this study
Indigenous chicken	Southeast Asia (Mainland)	Myanmar	MyaFx9	OM240515	F	Hap_119		this study
Indigenous chicken	Southeast Asia (Mainland)	Thailand	Thai_chicken24	OM240529	A	Hap_22		this study
Indigenous chicken	Southeast Asia (Mainland)	Thailand	Thai_chicken23	OM240528	A	Hap_75		this study
Indigenous chicken	Southeast Asia (Mainland)	Thailand	Thai_chicken21	OM240526	A	Hap_106		this study
Indigenous chicken	Southeast Asia (Mainland)	Thailand	Thai_chicken25	OM240530	B	Hap_28		this study
Indigenous chicken	Southeast Asia (Mainland)	Thailand	Thai_chicken28	OM240531	B	Hap_81		this study
Indigenous chicken	Southeast Asia (Mainland)	Thailand	Thai_chicken22	OM240527	E	Hap_06		this study
Indigenous chicken	Southeast Asia (Mainland)	Thailand	Thai_chicken30	OM240532	F	Hap_74		this study
Red junglefowl	Southeast Asia (Mainland)	Myanmar	MyaJF2	OM240517	F	Hap_120		this study
Red junglefowl	Southeast Asia (Mainland)	Myanmar	MyaJF3	OM240518	F	Hap_120		this study
Red junglefowl	Southeast Asia (Mainland)	Myanmar	MyaJF1	OM240516	B	Hap_40		this study
Red junglefowl	Southeast Asia (Mainland)	Thailand	Thai_chonburi11	OM240522	A	Hap_104		this study
Red junglefowl	Southeast Asia (Mainland)	Thailand	Thai_chonburi14	OM240523	A	Hap_105		this study
Red junglefowl	Southeast Asia (Mainland)	Thailand	Thai_chonburi20	OM240525	A	Hap_105		this study
Red junglefowl	Southeast Asia (Mainland)	Thailand	Thai_chonburi8	OM240520	B	Hap_40		this study
Red junglefowl	Southeast Asia (Mainland)	Thailand	Thai_chonburi9	OM240521	D2	Hap_19		this study
Red junglefowl	Southeast Asia (Mainland)	Thailand	Thai_northern45	OM240542	D2	Hap_20		this study
Red junglefowl	Southeast Asia (Mainland)	Thailand	Thai_sakonakon37	OM240539	E	Hap_109		this study
Red junglefowl	Southeast Asia (Mainland)	Thailand	Thai_sakonakon34	OM240536	F	Hap_95		this study
Red junglefowl	Southeast Asia (Mainland)	Thailand	Thai_northern46	OM240543	F	Hap_111		this study
Red junglefowl	Southeast Asia (Mainland)	Thailand	Thai_sakonakon31	OM240533	V1	Hap_107		this study
Red junglefowl	Southeast Asia (Mainland)	Thailand	Thai_sakonakon32	OM240534	V1	Hap_107		this study
Red junglefowl	Southeast Asia (Mainland)	Thailand	Thai_sakonakon33	OM240535	V1	Hap_107		this study
Red junglefowl	Southeast Asia (Mainland)	Thailand	Thai_sakonakon36	OM240538	V1	Hap_107		this study
Red junglefowl	Southeast Asia (Mainland)	Thailand	Thai_sakonakon40	OM240540	V1	Hap_107		this study
Red junglefowl	Southeast Asia (Mainland)	Thailand	Thai_sakonakon35	OM240537	V1	Hap_108		this study
Red junglefowl	Southeast Asia (Mainland)	Thailand	Thai_northern41	OM240541	V1	Hap_110		this study
Red junglefowl	Southeast Asia (Mainland)	Thailand	Thai_chonburi4	OM240519	V2	Hap_103		this study
Red junglefowl	Southeast Asia (Mainland)	Thailand	Thai_chonburi15	OM240524	V2	Hap_103		this study
Indigenous chicken	Southeast Asia (Island)	Philippines	LNC1		D1 (SEA sub-clade)	Hap_01	H_69 (D1)	Godinez et al., 2021
Indigenous chicken	Southeast Asia (Island)	Philippines	LNC26		D1 (SEA sub-clade)	Hap_01	H_69 (D1)	Godinez et al., 2021
Indigenous chicken	Southeast Asia (Island)	Philippines	LNC11		D1 (SEA sub-clade)	Hap_02	H_49 (D1)	Godinez et al., 2021
Indigenous chicken	Southeast Asia (Island)	Philippines	LNC57		D1 (SEA sub-clade)	Hap_02	H_49 (D1)	Godinez et al., 2021
Indigenous chicken	Southeast Asia (Island)	Philippines	LNC67		D1 (SEA sub-clade)	Hap_02	H_49 (D1)	Godinez et al., 2021
Indigenous chicken	Southeast Asia (Island)	Philippines	LNC73		D1 (SEA sub-clade)	Hap_02	H_49 (D1)	Godinez et al., 2021
Indigenous chicken	Southeast Asia (Island)	Philippines	SNC80		D1 (SEA sub-clade)	Hap_02	H_49 (D1)	Godinez et al., 2021
Indigenous chicken	Southeast Asia (Island)	Philippines	SNC86		D1 (SEA sub-clade)	Hap_02	H_49 (D1)	Godinez et al., 2021
Indigenous chicken	Southeast Asia (Island)	Philippines	SNC88		D1 (SEA sub-clade)	Hap_02	H_49 (D1)	Godinez et al., 2021
Indigenous chicken	Southeast Asia (Island)	Philippines	LNC31		D1 (SEA sub-clade)	Hap_11	H_49 (D1)	Godinez et al., 2021
Indigenous chicken	Southeast Asia (Island)	Philippines	LNC33		D1 (SEA sub-clade)	Hap_11	H_49 (D1)	Godinez et al., 2021
Indigenous chicken	Southeast Asia (Island)	Philippines	LNC34		D1 (SEA sub-clade)	Hap_11	H_49 (D1)	Godinez et al., 2021
Indigenous chicken	Southeast Asia (Island)	Philippines	LNC36		D1 (SEA sub-clade)	Hap_11	H_49 (D1)	Godinez et al., 2021
Indigenous chicken	Southeast Asia (Island)	Philippines	LNC37		D1 (SEA sub-clade)	Hap_11	H_49 (D1)	Godinez et al., 2021
Indigenous chicken	Southeast Asia (Island)	Philippines	LNC39		D1 (SEA sub-clade)	Hap_11	H_49 (D1)	Godinez et al., 2021
Indigenous chicken	Southeast Asia (Island)	Philippines	LNC40		D1 (SEA sub-clade)	Hap_11	H_49 (D1)	Godinez et al., 2021
Indigenous chicken	Southeast Asia (Island)	Philippines	LNC80		D1 (SEA sub-clade)	Hap_11	H_49 (D1)	Godinez et al., 2021
Indigenous chicken	Southeast Asia (Island)	Philippines	LNC9		D1 (SEA sub-clade)	Hap_11	H_49 (D1)	Godinez et al., 2021
Indigenous chicken	Southeast Asia (Island)	Philippines	SamNC12		D1 (SEA sub-clade)	Hap_11	H_49 (D1)	Godinez et al., 2021
Indigenous chicken	Southeast Asia (Island)	Philippines	SNC45		D1 (SEA sub-clade)	Hap_11	H_49 (D1)	Godinez et al., 2021
Indigenous chicken	Southeast Asia (Island)	Philippines	SNC93		D1 (SEA sub-clade)	Hap_11	H_49 (D1)	Godinez et al., 2021
Indigenous chicken	Southeast Asia (Island)	Philippines	SNC94		D1 (SEA sub-clade)	Hap_11	H_49 (D1)	Godinez et al., 2021
Indigenous chicken	Southeast Asia (Island)	Philippines	SNC97		D1 (SEA sub-clade)	Hap_11	H_49 (D1)	Godinez et al., 2021
Indigenous chicken	Southeast Asia (Island)	Philippines	LNC4		D1 (Phil-Pac sub-clade)	Hap_14	H_65 (D1)	Godinez et al., 2021
Indigenous chicken	Southeast Asia (Island)	Philippines	LNC5		D1 (Phil-Pac sub-clade)	Hap_14	H_65 (D1)	Godinez et al., 2021
Indigenous chicken	Southeast Asia (Island)	Philippines	LNC68		D1 (Phil-Pac sub-clade)	Hap_14	H_65 (D1)	Godinez et al., 2021
Indigenous chicken	Southeast Asia (Island)	Philippines	LNC72		D1 (Phil-Pac sub-clade)	Hap_14	H_65 (D1)	Godinez et al., 2021
Indigenous chicken	Southeast Asia (Island)	Philippines	LNC12		D1 (Phil-Pac sub-clade)	Hap_03	H_74 (D1)	Godinez et al., 2021
Indigenous chicken	Southeast Asia (Island)	Philippines	LNC14		D1 (Phil-Pac sub-clade)	Hap_03	H_74 (D1)	Godinez et al., 2021
Indigenous chicken	Southeast Asia (Island)	Philippines	LNC17		D1 (Phil-Pac sub-clade)	Hap_03	H_74 (D1)	Godinez et al., 2021
Indigenous chicken	Southeast Asia (Island)	Philippines	LNC41		D1 (Phil-Pac sub-clade)	Hap_03	H_74 (D1)	Godinez et al., 2021
Indigenous chicken	Southeast Asia (Island)	Philippines	LNC45		D1 (Phil-Pac sub-clade)	Hap_03	H_74 (D1)	Godinez et al., 2021
Indigenous chicken	Southeast Asia (Island)	Philippines	LNC53		D1 (Phil-Pac sub-clade)	Hap_03	H_74 (D1)	Godinez et al., 2021
Indigenous chicken	Southeast Asia (Island)	Philippines	LNC54		D1 (Phil-Pac sub-clade)	Hap_03	H_74 (D1)	Godinez et al., 2021
Indigenous chicken	Southeast Asia (Island)	Philippines	LNC55		D1 (Phil-Pac sub-clade)	Hap_03	H_74 (D1)	Godinez et al., 2021
Indigenous chicken	Southeast Asia (Island)	Philippines	LNC58		D1 (Phil-Pac sub-clade)	Hap_03	H_74 (D1)	Godinez et al., 2021
Indigenous chicken	Southeast Asia (Island)	Philippines	LNC59		D1 (Phil-Pac sub-clade)	Hap_03	H_74 (D1)	Godinez et al., 2021
Indigenous chicken	Southeast Asia (Island)	Philippines	LNC62		D1 (Phil-Pac sub-clade)	Hap_03	H_74 (D1)	Godinez et al., 2021
Indigenous chicken	Southeast Asia (Island)	Philippines	LNC63		D1 (Phil-Pac sub-clade)	Hap_03	H_74 (D1)	Godinez et al., 2021
Indigenous chicken	Southeast Asia (Island)	Philippines	LNC74		D1 (Phil-Pac sub-clade)	Hap_03	H_74 (D1)	Godinez et al., 2021
Indigenous chicken	Southeast Asia (Island)	Philippines	LNC75		D1 (Phil-Pac sub-clade)	Hap_03	H_74 (D1)	Godinez et al., 2021
Indigenous chicken	Southeast Asia (Island)	Philippines	LNC83		D1 (Phil-Pac sub-clade)	Hap_03	H_74 (D1)	Godinez et al., 2021
Indigenous chicken	Southeast Asia (Island)	Philippines	SamNC6		D1 (Phil-Pac sub-clade)	Hap_03	H_74 (D1)	Godinez et al., 2021
Indigenous chicken	Southeast Asia (Island)	Philippines	SNC3		D1 (Phil-Pac sub-clade)	Hap_03	H_74 (D1)	Godinez et al., 2021
Indigenous chicken	Southeast Asia (Island)	Philippines	SNC35		D1 (Phil-Pac sub-clade)	Hap_03	H_74 (D1)	Godinez et al., 2021
Indigenous chicken	Southeast Asia (Island)	Philippines	SNC4		D1 (Phil-Pac sub-clade)	Hap_03	H_74 (D1)	Godinez et al., 2021
Indigenous chicken	Southeast Asia (Island)	Philippines	SNC6		D1 (Phil-Pac sub-clade)	Hap_03	H_74 (D1)	Godinez et al., 2021
Indigenous chicken	Southeast Asia (Island)	Philippines	LNC24		D1 (Phil-Pac sub-clade)	Hap_09	H_68 (D1)	Godinez et al., 2021
Indigenous chicken	Southeast Asia (Island)	Philippines	LNC28		D1 (Phil-Pac sub-clade)	Hap_09	H_68 (D1)	Godinez et al., 2021
Indigenous chicken	Southeast Asia (Island)	Philippines	LNC32		D1 (Phil-Pac sub-clade)	Hap_12	H_68 (D1)	Godinez et al., 2021
Indigenous chicken	Southeast Asia (Island)	Philippines	LNC35		D1 (Phil-Pac sub-clade)	Hap_12	H_68 (D1)	Godinez et al., 2021
Indigenous chicken	Southeast Asia (Island)	Philippines	LNC79		D1 (Phil-Pac sub-clade)	Hap_12	H_68 (D1)	Godinez et al., 2021
Indigenous chicken	Southeast Asia (Island)	Philippines	LNC82		D1 (Phil-Pac sub-clade)	Hap_12	H_68 (D1)	Godinez et al., 2021
Indigenous chicken	Southeast Asia (Island)	Philippines	SamNC7		D1 (Phil-Pac sub-clade)	Hap_12	H_68 (D1)	Godinez et al., 2021
Indigenous chicken	Southeast Asia (Island)	Philippines	SamNC8		D1 (Phil-Pac sub-clade)	Hap_12	H_68 (D1)	Godinez et al., 2021
Indigenous chicken	Southeast Asia (Island)	Philippines	SNC11		D1 (Phil-Pac sub-clade)	Hap_12	H_68 (D1)	Godinez et al., 2021
Indigenous chicken	Southeast Asia (Island)	Philippines	SNC34		D1 (Phil-Pac sub-clade)	Hap_12	H_68 (D1)	Godinez et al., 2021
Indigenous chicken	Southeast Asia (Island)	Philippines	SNC89		D1 (Phil-Pac sub-clade)	Hap_12	H_68 (D1)	Godinez et al., 2021
Indigenous chicken	Southeast Asia (Island)	Philippines	LNC64		D1 (Phil-Pac sub-clade)	Hap_15	H_77 (D1)	Godinez et al., 2021
Indigenous chicken	Southeast Asia (Island)	Philippines	LNC77		D1 (Phil-Pac sub-clade)	Hap_17	H_74 (D1)	Godinez et al., 2021
Indigenous chicken	Southeast Asia (Island)	Philippines	LNC84		D1 (Phil-Pac sub-clade)	Hap_17	H_74 (D1)	Godinez et al., 2021
Indigenous chicken	Southeast Asia (Island)	Philippines	LNC88		D1 (Phil-Pac sub-clade)	Hap_18	H_78 (D1)	Godinez et al., 2021
Indigenous chicken	Southeast Asia (Island)	Philippines	SamNC10		D1 (Phil-Pac sub-clade)	Hap_23	H_57 (D1)	Godinez et al., 2021
Indigenous chicken	Southeast Asia (Island)	Philippines	SNC99		D1 (Phil-Pac sub-clade)	Hap_23	H_57 (D1)	Godinez et al., 2021
Indigenous chicken	Southeast Asia (Island)	Philippines	SamNC11		D1 (Phil-Pac sub-clade)	Hap_24	H_85 (D1)	Godinez et al., 2021
Indigenous chicken	Southeast Asia (Island)	Philippines	SNC14		D1 (Phil-Pac sub-clade)	Hap_24	H_85 (D1)	Godinez et al., 2021
Indigenous chicken	Southeast Asia (Island)	Philippines	SamNC9		D1 (Phil-Pac sub-clade)	Hap_30	H_90 (D1)	Godinez et al., 2021
Indigenous chicken	Southeast Asia (Island)	Philippines	SNC25		D1 (Phil-Pac sub-clade)	Hap_30	H_90 (D1)	Godinez et al., 2021
Indigenous chicken	Southeast Asia (Island)	Philippines	SNC27		D1 (Phil-Pac sub-clade)	Hap_30	H_90 (D1)	Godinez et al., 2021
Indigenous chicken	Southeast Asia (Island)	Philippines	SNC31		D1 (Phil-Pac sub-clade)	Hap_30	H_90 (D1)	Godinez et al., 2021
Indigenous chicken	Southeast Asia (Island)	Philippines	SNC39		D1 (Phil-Pac sub-clade)	Hap_34	H_94 (D1)	Godinez et al., 2021
Indigenous chicken	Southeast Asia (Island)	Philippines	SamNC1		A	Hap_22	H_14 (A)	Godinez et al., 2021
Indigenous chicken	Southeast Asia (Island)	Philippines	SNC100		A	Hap_22	H_14 (A)	Godinez et al., 2021
Indigenous chicken	Southeast Asia (Island)	Philippines	SNC87		A	Hap_22	H_14 (A)	Godinez et al., 2021
Indigenous chicken	Southeast Asia (Island)	Philippines	SNC95		A	Hap_22	H_14 (A)	Godinez et al., 2021
Indigenous chicken	Southeast Asia (Island)	Philippines	SamNC2		A	Hap_26	H_87 (A)	Godinez et al., 2021
Indigenous chicken	Southeast Asia (Island)	Philippines	LNC23		B	Hap_08	H_73 (B)	Godinez et al., 2021
Indigenous chicken	Southeast Asia (Island)	Philippines	SamNC3		B	Hap_27	H_88 (B)	Godinez et al., 2021
Indigenous chicken	Southeast Asia (Island)	Philippines	SNC1		B	Hap_27	H_88 (B)	Godinez et al., 2021
Indigenous chicken	Southeast Asia (Island)	Philippines	SNC85		B	Hap_27	H_88 (B)	Godinez et al., 2021
Indigenous chicken	Southeast Asia (Island)	Philippines	SamNC4		B	Hap_28	H_51 (B)	Godinez et al., 2021
Indigenous chicken	Southeast Asia (Island)	Philippines	SNC56		B	Hap_28	H_51 (B)	Godinez et al., 2021
Indigenous chicken	Southeast Asia (Island)	Philippines	SamNC5		B	Hap_29	H_89 (B)	Godinez et al., 2021
Indigenous chicken	Southeast Asia (Island)	Philippines	LNC16		E	Hap_04	H_75 (E1)	Godinez et al., 2021
Indigenous chicken	Southeast Asia (Island)	Philippines	LNC19		E	Hap_05	H_1 (E1)	Godinez et al., 2021
Indigenous chicken	Southeast Asia (Island)	Philippines	LNC20		E	Hap_05	H_1 (E1)	Godinez et al., 2021
Indigenous chicken	Southeast Asia (Island)	Philippines	LNC56		E	Hap_05	H_1 (E1)	Godinez et al., 2021
Indigenous chicken	Southeast Asia (Island)	Philippines	LNC70		E	Hap_05	H_1 (E1)	Godinez et al., 2021
Indigenous chicken	Southeast Asia (Island)	Philippines	LNC76		E	Hap_05	H_1 (E1)	Godinez et al., 2021
Indigenous chicken	Southeast Asia (Island)	Philippines	LNC78		E	Hap_05	H_1 (E1)	Godinez et al., 2021
Indigenous chicken	Southeast Asia (Island)	Philippines	LNC81		E	Hap_05	H_1 (E1)	Godinez et al., 2021
Indigenous chicken	Southeast Asia (Island)	Philippines	LNC87		E	Hap_05	H_1 (E1)	Godinez et al., 2021
Indigenous chicken	Southeast Asia (Island)	Philippines	SNC29		E	Hap_05	H_1 (E1)	Godinez et al., 2021
Indigenous chicken	Southeast Asia (Island)	Philippines	SNC50		E	Hap_05	H_1 (E1)	Godinez et al., 2021
Indigenous chicken	Southeast Asia (Island)	Philippines	SNC79		E	Hap_05	H_1 (E1)	Godinez et al., 2021
Indigenous chicken	Southeast Asia (Island)	Philippines	LNC2		E	Hap_06	H_1 (E1)	Godinez et al., 2021
Indigenous chicken	Southeast Asia (Island)	Philippines	LNC6		E	Hap_06	H_1 (E1)	Godinez et al., 2021
Indigenous chicken	Southeast Asia (Island)	Philippines	LNC71		E	Hap_06	H_1 (E1)	Godinez et al., 2021
Indigenous chicken	Southeast Asia (Island)	Philippines	LNC85		E	Hap_06	H_1 (E1)	Godinez et al., 2021
Indigenous chicken	Southeast Asia (Island)	Philippines	LNC86		E	Hap_06	H_1 (E1)	Godinez et al., 2021
Indigenous chicken	Southeast Asia (Island)	Philippines	SamNC13		E	Hap_06	H_1 (E1)	Godinez et al., 2021
Indigenous chicken	Southeast Asia (Island)	Philippines	SamNC15		E	Hap_06	H_1 (E1)	Godinez et al., 2021
Indigenous chicken	Southeast Asia (Island)	Philippines	SNC36		E	Hap_06	H_1 (E1)	Godinez et al., 2021
Indigenous chicken	Southeast Asia (Island)	Philippines	SNC47		E	Hap_06	H_1 (E1)	Godinez et al., 2021
Indigenous chicken	Southeast Asia (Island)	Philippines	SNC61		E	Hap_06	H_1 (E1)	Godinez et al., 2021
Indigenous chicken	Southeast Asia (Island)	Philippines	SNC83		E	Hap_06	H_1 (E1)	Godinez et al., 2021
Indigenous chicken	Southeast Asia (Island)	Philippines	SNC91		E	Hap_06	H_1 (E1)	Godinez et al., 2021
Indigenous chicken	Southeast Asia (Island)	Philippines	SNC92		E	Hap_06	H_1 (E1)	Godinez et al., 2021
Indigenous chicken	Southeast Asia (Island)	Philippines	LNC3		E	Hap_10	H_29 (E1)	Godinez et al., 2021
Indigenous chicken	Southeast Asia (Island)	Philippines	SamNC14		E	Hap_10	H_29 (E1)	Godinez et al., 2021
Indigenous chicken	Southeast Asia (Island)	Philippines	LNC38		E	Hap_13	H_76 (E1)	Godinez et al., 2021
Indigenous chicken	Southeast Asia (Island)	Philippines	SamNC17		E	Hap_13	H_76 (E1)	Godinez et al., 2021
Indigenous chicken	Southeast Asia (Island)	Philippines	LNC66		E	Hap_16	H_29 (E1)	Godinez et al., 2021
Indigenous chicken	Southeast Asia (Island)	Philippines	SamNC16		E	Hap_25	H_86 (E1)	Godinez et al., 2021
Red junglefowl	Southeast Asia (Island)	Philippines	LeytePHRJF01	OM240544	D1 (SEA sub-clade)	Hap_112		this study
Red junglefowl	Southeast Asia (Island)	Philippines	LeyteRJF15		D1 (Phil-Pac sub-clade)	Hap_12	H_68 (D1)	Godinez et al., 2021
Red junglefowl	Southeast Asia (Island)	Philippines	LeyteRJF19	OM240548	D1 (Phil-Pac sub-clade)	Hap_17		this study
Red junglefowl	Southeast Asia (Island)	Philippines	PhilRJF_4	MK085036	D1 (Phil-Pac sub-clade)	Hap_24		Godinez et al., 2019
Red junglefowl	Southeast Asia (Island)	Philippines	PhilRJF_2	MK085034	D1 (Phil-Pac sub-clade)	Hap_32		Godinez et al., 2019
Red junglefowl	Southeast Asia (Island)	Philippines	PhilRJF_3	MK085035	D1 (Phil-Pac sub-clade)	Hap_33		Godinez et al., 2019
Red junglefowl	Southeast Asia (Island)	Philippines	LeytePHRJF05	OM240545	D1 (Phil-Pac sub-clade)	Hap_113		this study
Red junglefowl	Southeast Asia (Island)	Philippines	LeyteRJF17	OM240547	D1 (Phil-Pac sub-clade)	Hap_113		this study
Indigenous chicken	Southeast Asia (Island)	Philippines	LNC22		D2	Hap_07	H_50 (D1)	Godinez et al., 2021
Indigenous chicken	Southeast Asia (Island)	Philippines	LNC27		D2	Hap_07	H_50 (D1)	Godinez et al., 2021
Indigenous chicken	Southeast Asia (Island)	Philippines	LNC29		D2	Hap_07	H_50 (D1)	Godinez et al., 2021
Red junglefowl	Southeast Asia (Island)	Philippines	PhilRJF_5	MK085037	D2	Hap_07		Godinez et al., 2019
Red junglefowl	Southeast Asia (Island)	Philippines	LeyteRJF6	MN986403	D2	Hap_19	H_25 (D2)	Godinez et al., 2021
Red junglefowl	Southeast Asia (Island)	Philippines	LeyteRJF2	MN986399	D2	Hap_20	H_25 (D2)	Godinez et al., 2021
Red junglefowl	Southeast Asia (Island)	Philippines	LeyteRJF3	MN986400	D2	Hap_20	H_25 (D2)	Godinez et al., 2021
Red junglefowl	Southeast Asia (Island)	Philippines	LeyteRJF1	MN986398	D2	Hap_20	H_25 (D2)	Godinez et al., 2021
Red junglefowl	Southeast Asia (Island)	Philippines	LeyteRJF14	OM240546	D2	Hap_20		this study
Red junglefowl	Southeast Asia (Island)	Philippines	LeyteRJF22	OM240549	D2	Hap_20		this study
Red junglefowl	Southeast Asia (Island)	Philippines	LeyteRJF4	MN986401	D3	Hap_21	H_80 (D3)	Godinez et al., 2021
Red junglefowl	Southeast Asia (Island)	Philippines	LeyteRJF5	MN986402	D3	Hap_21	H_80 (D3)	Godinez et al., 2021
Red junglefowl	Southeast Asia (Island)	Philippines	PhilRJF_1	MK085033	D3	Hap_31		Godinez et al., 2019
Indigenous chicken	Oceania	Fiji (Pacific)	Fiji1	OM240181	D1 (Phil-Pac sub-clade)	Hap_128		this study
Indigenous chicken	Oceania	Fiji (Pacific)	Fiji3	OM240182	D1 (Phil-Pac sub-clade)	Hap_128		this study
Indigenous chicken	Oceania	Fiji (Pacific)	Fiji4	OM240183	D1 (Phil-Pac sub-clade)	Hap_128		this study
Indigenous chicken	Oceania	Fiji (Pacific)	Fiji5	OM240184	D1 (Phil-Pac sub-clade)	Hap_128		this study
Indigenous chicken	Oceania	Fiji (Pacific)	Fiji6	OM240185	D1 (Phil-Pac sub-clade)	Hap_128		this study
Indigenous chicken	Oceania	Fiji (Pacific)	Fiji7	OM240186	D1 (Phil-Pac sub-clade)	Hap_128		this study
Indigenous chicken	Oceania	Fiji (Pacific)	Fiji9	OM240187	D1 (Phil-Pac sub-clade)	Hap_128		this study
Indigenous chicken	Oceania	Fiji (Pacific)	Fiji11	OM240188	D1 (Phil-Pac sub-clade)	Hap_128		this study
Indigenous chicken	Oceania	Fiji (Pacific)	Fiji14	OM240190	D1 (Phil-Pac sub-clade)	Hap_128		this study
Indigenous chicken	Oceania	Fiji (Pacific)	Fiji22	OM240191	D1 (Phil-Pac sub-clade)	Hap_128		this study
Indigenous chicken	Oceania	Fiji (Pacific)	Fiji25	OM240193	D1 (Phil-Pac sub-clade)	Hap_128		this study
Indigenous chicken	Oceania	Fiji (Pacific)	Fiji26	OM240194	D1 (Phil-Pac sub-clade)	Hap_128		this study
Indigenous chicken	Oceania	Fiji (Pacific)	Fiji12	OM240189	D1 (Phil-Pac sub-clade)	Hap_129		this study
Indigenous chicken	Oceania	Fiji (Pacific)	Fiji24	OM240192	D1 (Phil-Pac sub-clade)	Hap_130		this study
Indigenous chicken	Oceania	Fiji (Pacific)	Fiji8	OM240195	E	Hap_05		this study
Indigenous chicken	Oceania	Fiji (Pacific)	Fiji10	OM240196	E	Hap_05		this study
Indigenous chicken	Oceania	Fiji (Pacific)	Fiji18	OM240197	E	Hap_131		this study
Indigenous chicken	Oceania	Fiji (Pacific)	Fiji19	OM240198	E	Hap_131		this study
Indigenous chicken	Oceania	Fiji (Pacific)	Fiji20	OM240199	E	Hap_131		this study
Indigenous chicken	Oceania	Fiji (Pacific)	Fiji21	OM240200	E	Hap_132		this study
Indigenous chicken	Oceania	Fiji (Pacific)	Fiji27	OM240201	E	Hap_133		this study
Indigenous chicken	Oceania	Fiji (Pacific)	Fiji28	OM240202	E	Hap_133		this study
Indigenous chicken	Oceania	Fiji (Pacific)	Fiji29	OM240203	E	Hap_133		this study
Indigenous chicken	Oceania	Fiji (Pacific)	Fiji30	OM240204	E	Hap_133		this study
* previously assigned haplotypes (or haplogroups) by Godinez et al., 2021. Accession number for domestic chicken samples was assigned by haplotype (Godinez et al., 2021).

## Sheet: Table S3
Table S3. Genetic diversity and neutrality tests of identified haplogroups of Southeast Asian and Pacific chickens
Population	Molecular diversity indices					Neutrality tests
	N	Ht	Hd	π		Tajima's D	Fu's Fs
Haplogroup A	67	18	0.669 ± 0.064	0.00079 ± 0.00061		-2.1228**	-18.3924**
Haplogroup B	65	14	0.833 ± 0.030	0.00129 ± 0.00086		-1.0401	-6.6381**
Haplogroup D	229	54	0.920 ± 0.011	0.00223 ± 0.00131		-1.7036*	-26.2787**
Haplogroup E	86	20	0.849 ± 0.021	0.00178 ± 0.00110		-1.6074*	-10.0045**
Haplogroup F	32	14	0.851 ± 0.057	0.00176 ± 0.00112		-1.3764	-7.3856**
Haplogroup V	39	12	0.768 ± 0.064	0.00315 ± 0.00180		-0.2356	-1.1948
N – number of sequences; Ht – number of haplotypes; Hd - haplotype (gene) diversity; π – nucleotide diversity; * p-value <0.05; ** p-value <0.01

## Sheet: Table S4
Table S4. Domestic chicken and Red junglefowl mitochondrial control region information used to reconstruct the matrilineal phylogeny
Sample Name	Source	Accession No.	(Sub-)Haplogroup	Variation [RefSeq: AP003321]	Location	Reference
	domestic chicken	AB086102	A	167 212 225 246 315 355 686 859d 1215	Japan: Hiroshima	Wada et al. 2014
B	domestic chicken		A	167 212 223 225 246 315 1215	China: Anhui	Huang et al. 2018
yp20085	domestic chicken	GU261684	A	167 212 225 246 315 859d 1215	China: Yunnan	Miao et al. 2013
YP19289 (H5)	wild fowl	GU261695	A	167 212 225 246 315 396 859d 1215	China: Yunnan	Miao et al. 2013
Man1	wild fowl	GU261700	A	167 212 225 246 256 315 391A 859d 1215	Myanmar	Miao et al. 2013
	domestic chicken	KF981434	A	167 212 225 240 246 315 859d 1215	China: Hunan	Liu et al. 2016
	domestic chicken	KJ778617	A	167 212 225 246 315 859d 1215	China: Jiangxi	Wang et al. 2016
	domestic chicken	KM886936	A	167 212 225 246 315 399 686 859d 1058 1108 1215	China: Hunan	Lin et al. 2014. Direct submission
G	domestic chicken		B	same as RefSeq	China: Henan	Huang et al. 2018
YP20190 (W56)	domestic chicken	GU261699	B	256 792	China: Yunnan	Miao et al. 2013
YP19902 (H8)	wild fowl	GU261704	B	223 296 859d	China: Yunnan	Miao et al. 2013
yp20081	domestic chicken	GU261705	B	686 792	China: Yunnan	Miao et al. 2013
J37	domestic chicken	GU261714	B	296 792	China: Yunnan	Miao et al. 2013
	domestic chicken	KM096864	B	306 792 859d	China: Guangdong	Huang et al. 2016
	domestic chicken	KM433666	B	792	China: Guangxi	Xie et al. 2016
	domestic chicken	KM886937	B	399	China: Hunan	Lin et al. 2014. Direct submission
	domestic chicken	KP681581	B	792	China: Guangxi	Zhang et al. 2015. Direct submission
	domestic chicken	KP742951	B	219 261 859+C	China: Jiangsu	Zhao & Fan. 2015 Direct submission
	domestic chicken	AP003317	E	212 217 243 246 256 261 310 315 446 859d 1214 1215	Commercial Line	Nishibori et al. 2003
	domestic chicken	AP003318	E	212 217 243 246 256 261 310 315 446 859d 1214 1215	Commercial Line	Nishibori et al. 2003
	domestic chicken	AP003319	E	212 217 243 246 256 261 310 315 342 446 686 859d 1214 1215	Laos: Vientiane	Nishibori et al. 2003
	domestic chicken	AP003580	E	212 217 243 246 256 261 310 315 446 1214 1215	Commercial Line	Nishibori et al. 2003
	domestic chicken	AY235570	E	212 217 243 246 256 261 310 315 446 1214 1215	Commercial Line	Froman & Kirby 2005
	domestic chicken	AY235571	E	212 217 222 243 246 256 261 310 315 330 446 859d 1214 1215	Commercial Line	Froman & Kirby 2005
yp20488	domestic chicken	GU261686	E	212 217 243 256 261 310 315 446 859d 1214 1215	China: Henan	Miao et al. 2013
YP20648 (CD60)	domestic chicken	GU261694	E	212 217 246 256 261 310 315 446 686 1214 1215	China: Hebei	Miao et al. 2013
GGM4	wild fowl	GU261708	E	212 217 243 249 256 261 310 315 344 355 446 859d 1214 1215	India	Miao et al. 2013
ggm1	domestic chicken	GU261709	E	212 217 243 246 256 261 310 315 446 859d 1214 1215	India	Miao et al. 2013
YP20320	domestic chicken	GU261712	E	212 217 243 246 256 261 310 315 446 859d 1214 1215	China: Yunnan	Miao et al. 2013
J41	domestic chicken	GU261713	E	199 212 217 243 246 256 261 310 315 446 859d 1214 1215	China: Yunnan	Miao et al. 2013
yin100	domestic chicken	HQ857209	E	212 217 224 243 256 261 310 315 446 859d 1174 1214 1215	Northeast India	Miao et al. 2013
yin109	domestic chicken	HQ857210	E	207 212 217 238 243 256 261 310 315 330 446 859d 1214 1215	Northeast India	Miao et al. 2013
yin125	domestic chicken	HQ857211	E	212 217 222 243 246 249 256 261 281 310 315 355 446 686 1214 1215	Northeast India	Miao et al. 2013
yin46	domestic chicken	HQ857212	E	212 217 222 243 246 249 256 261 310 315 355 446 1214 1215	Northeast India	Miao et al. 2013
	domestic chicken	KF826490	E	212 217 222 243 246 256 261 310 315 330 446 859d 1214 1215	China: Hunan	Liu et al. 2016
	domestic chicken	KF954727	E	212 217 243 246 256 261 310 315 446 859d 1214 1215	China: Hunan	Yu et al. 2016
	domestic chicken	KP244335	E	212 217 243 246 256 261 310 315 446 1214 1215	China: Hunan	He JH. 2014. Direct submission
	domestic chicken	DQ648776	F	212 234 236 243 254 256 261 310 317C 446 686 859d 904 1214 1215	China: Yunnan	Tong et al. 2006
YP20069 (TC48)	domestic chicken	GU261688	F	212 234 236 243 246 254 256 261 265 310 317C 446 859d 904 1214 1215	China: Yunnan	Miao et al. 2013
YP20051 (TC30)	domestic chicken	GU261689	F	212 234 236 243 246 254 256 261 310 317C 342 446 859d 904 1214 1215	China: Yunnan	Miao et al. 2013
MAN2	wild fowl	GU261691	F	212 234 236 243 246 254 256 261 310 317C 396 446 859d 904 1214 1215	Myanmar	Miao et al. 2013
YP19915 (H20)	wild fowl	GU261702	F	212 234 236 243 246 254 256 261 310 317C 347 396 446 904 1214 1215	China: Yunnan	Miao et al. 2013
YP19906 (H11)	wild fowl	GU261703	F	212 234 236 243 246 254 256 261 310 317C 446 859d 904 1214 1215	Myanmar	Miao et al. 2013
YP20266 (N10)	domestic chicken	GU261711	F	212 234 236 243 246 254 256 261 310 317C 446 859d 904 1214 1215	China: Yunnan	Miao et al. 2013
YP20123	domestic chicken	GU261717	F	212 234 236 243 254 256 261 310 317C 446 686 859d 904 1214 1215	China: Yunnan	Miao et al. 2013
YP18844	domestic chicken	GU261676	G	243 246 256 261 296A 302 310 446 1214 1215	China: Yunnan	Miao et al. 2013
YP19315	domestic chicken	GU261678	G	243 246 256 261 296A 302 310 322 347 446 859d 1214 1215	China: Henan	Miao et al. 2013
DH40 (nD40)	wild fowl	GU261690	G	243 246 256 261 296A 302 310 322 362 446 1214 1215	China: Yunnan	Miao et al. 2013
YP20307 (N51)	domestic chicken	GU261710	G	243 246 256 261 281 296A 302 310 317C 391A 446 686 1214 1215	China: Yunnan	Miao et al. 2013
YP20092	domestic chicken	GU261719	G	243 246 256 261 296A 302 310 322 446 859d 1214 1215	China: Yunnan	Miao et al. 2013
YP20112 (D32)	domestic chicken	GU261715	H	198 199 212 243 246 256 261 281 306 310 315 363 391 446 1215	China: Yunnan	Miao et al. 2013
yin21	domestic chicken	GU261698	I	171 207 221 229 243 256 261 310 315 322A 354 362 363 391 446 521 686 859d 1215	Northeast India	Miao et al. 2013
YP19297 (H6)	wild fowl	GU261706	W	133 167 212 243 246 256 261 315 363 391 417 446 521 859d 1214 1215	China: Yunnan	Miao et al. 2013
DHZ2	wild fowl	GU261692	X	212 242 243 246 256 261 310 315 326 363 417 446 859d 1214 1215	China: Yunnan	Miao et al. 2013
DHZ1	wild fowl	GU261693	Y	197 212 243 246 256 261 270 281 310 315 391A 1215	China: Yunnan	Miao et al. 2013
1210-1	wild fowl	GU261674	Z	212 246 256 306 310 315 391A 859d 889 1215	China: Hainan	Miao et al. 2013
YP20736	wild fowl	GU261696	Z	199 212 246 256 291 306 310 315 889 1215	China: Hainan	Miao et al. 2013
	wild fowl	AP003321	B	reference sequence	Laos	Nishibori et at. 2005
HXH53	wild fowl		V2	243 246 256 261 281 299 310 315 355 363 1215	Thailand	Huang et al. 2018
HXH52	wild fowl		V1a	233 243 256 261 281 299 310 315 355 359Y 363 711R 1215	Thailand	Huang et al. 2018
HXH48	wild fowl		V1a	233 243 246 256 261 268 281 299 310 315 355 359 363 711 1215	Thailand	Huang et al. 2018
HXH41	wild fowl		V1	168 233 243 246 256 261 281 299Y 310 315 355 363 391A 975W 1215	Thailand	Huang et al. 2018
	domestic chicken	KF939304	D1	212 243 246 256 261 281 306 310 315 1215	China: Yunnan	Yan et et al. 2016
yp20463	domestic chicken	GU261682	D1	212 220 243 246 256 261 281 306 310 315 344 859d 1215	Laos	Miao et al. 2013
yp20477	domestic chicken	GU261687	D1a2	212 243 246 256 261 281 306 310 315 342 859d 1215	Laos	Miao et al. 2013
	wild fowl	NC_007237	D1a1	212 243 246 256 261 281 306 310 315 342 1215	Indonesia	Nishibori et at. 2005
	wild fowl	NC_007236	D1a1	212 243 246 256 261 281 296 306 310 315 342 686 1215	Philippine	Nishibori et at. 2005
YP20697	domestic chicken	GU261683	D2	212 243 246 256 261 281 306 310 315 859d 1215	China: Xinjiang	Miao et al. 2013
HXH29	wild fowl		D3a	212 243 246 256 261 281 291 306 310 315 1215	China: Guangxi	Huang et al. 2018
YP66	domestic chicken	GU261697	D3a	212 243 246 256 261 306 310 315 1215	Southern India	Miao et al. 2013
yin12	domestic chicken	GU261685	D3a	210 212 221 243 246 256 261 281 306 310 315 342 859d 1215	Northeast India	Miao et al. 2013
yp19263	domestic chicken	GU261677	D3b	212 220 243 246 256 261 302 306 310 315 391A 859d 1215	China: Zhejiang	Miao et al. 2013
HXH28	domestic chicken		D3b	212 220 243 246 256 261 306 310 315 391A 975W 1215	China: Jiangxi	Huang et al. 2018
J	domestic chicken		D3b	212 220 243 246 256 261 302 306 310 315 391A 1215	China: Henan	Huang et al. 2018
HXH45	wild fowl		D3	212 243 246 256 261 281 306 310 315 1215	Thailand	Huang et al. 2018
HXH23	wild fowl		D4	212 243 246 256 261 281 306 310 315 367 1153 1215	China: Guangxi	Huang et al. 2018
HXH43	wild fowl		D5	171 212 243 256 261 281 306 310 315 1215	Thailand	Huang et al. 2018
GGM7	wild fowl	GU261707	C3	177T 212 243 246 256 261 265 281 306 310 315 363 859d 1215	India	Miao et al. 2013
	domestic chicken	KT283576	C3	177T 212 243 246 256 261 265 281 306 310 315 363 859d 1215	China: Liaoning	Gu J, Li S. 2015. Direct Submission.
YP19903 (sp4)	wild fowl	GU261716	C3	177T 212 243 246 256 261 265 281 306 310 315 342 363 686 859d 1215	Myanmar	Miao et al. 2013
	domestic chicken	KT283576	C3	177T 212 243 246 256 261 265 281 306 310 315 342 363 686 859d 1215	China: Liaoning	Gu J, Li S. 2015. Direct Submission.
YP63	domestic chicken	GU261680	C2	212 243 246 256 261 306 310 315 342 362 363 1215	Southern India	Miao et al. 2013
yp18793	domestic chicken	GU261675	C1a	212 242 243 246 256 281 310 315 363 367 859d 1215	China: Hunan	Miao et al. 2013
	domestic chicken	KP681580	C1b	212 242 243 246 256 281 310 315 342 363 367 1215	China: Guangxi	Zhang et al. 2014. Direct Submission
HXH11	domestic chicken		C1b	212 242 243 246 256 281 310 315 342 363 367 1215	China: Jiangxi	Huang et al. 2018
HXH3	domestic chicken		C1b	212 242 243 246 256 281 310 315 342 363 367 1215	China: Guangdong	Huang et al. 2018
yp20332	domestic chicken	GU261718	C1b	212 242 243 246 256 281 310 315 342 363 367 1215	China: Yunnan	Miao et al. 2013
	domestic chicken	KP269069	C1b	212 242 243 246 256 281 310 315 342 363 367 1215	China: Guangxi	Zhang et al. 2014. Direct Submission
Q	domestic chicken		C1b	212 242 243 246 256 281 310 315 342 363 367 1215	China: Shandong	Huang et al. 2018
HXH37	domestic chicken		C1b	212 242 243 246 256 281 310 315 342 363 367 1215	China: Guangxi	Huang et al. 2018
YP20523	domestic chicken	GU261679	C1b	212 242 243 246 256 281 310 315 342 363 367 391 1215	China: Henan	Miao et al. 2013
HXH9	domestic chicken		C1b	212 242 243 246 256 281 310 315 342 363 367 391 1215	China: Hunan	Huang et al. 2018
HXH26	domestic chicken		C1b	212 242 243 246 256 281 310 315 342 363 367 391 686 1215	China: Guangdong	Huang et al. 2018
HXH16	domestic chicken		C1b	212 242 243 246 256 281 310 315 330 342 363 367 391 1215	China: Hunan	Huang et al. 2018
HXH17	domestic chicken		C1b	212 242 243 246 256 281 310 315 342 363 367 391 1215	China: Hunan	Huang et al. 2018
HXH10	domestic chicken		C1b	212 242 243 246 256 281 310 315 363 367 391 1215	China: Jiangxi	Huang et al. 2018
HXH12	domestic chicken		C1b	212 242 243 246 252 256 310 315 342 363 367 1215	China: Shandong	Huang et al. 2018
GS03	domestic chicken		C1b	212 242 243 246 252 256 310 315 342 363 367 1215	China: Henan	Huang et al. 2018
HXH6	domestic chicken		C1b	212 242 243 246 256 310 315 342 363 367 1215	China: Shandong	Huang et al. 2018
HH131	domestic chicken	GU261681	C1b	212 242 243 246 248 256 310 315 342 363 367 859d 1215	China: Hunan	Miao et al. 2013
HXH22	domestic chicken		C1b	212 242 243 246 256 310 315 342 363 367 1215	China: Jiangxi	Huang et al. 2018
HXH5	domestic chicken		C1b	212 242 243 246 256 310 315 342 363 367 975W 1215	China: Jiangxi	Huang et al. 2018
HXH40	domestic chicken		C1b	212 242 243 246 256 281 310 342 363 367 1215	China: Guangxi	Huang et al. 2018
K	domestic chicken		C1b	212 242 243 246 256 281 310 315 342 363 367 1215	China: Anhui	Huang et al. 2018
O	domestic chicken		C1b	212 242 243 246 256 281 310 315 342 363 367 1215	China: Zhejiang	Huang et al. 2018
HXH33	domestic chicken		C1b	212 242 243 246 256 281 310 315 342 363 367 686 1215	China: Hunan	Huang et al. 2018
L	domestic chicken		C1b	212 242 243 246 256 281 310 315 342 363 367 686 1215	China: Anhui	Huang et al. 2018
HXH13	domestic chicken		C1b	212 242 243 246 256 261 281 310 315 342 363 367 1215	China: Jiangxi	Huang et al. 2018
HXH14	domestic chicken		C1b	212 242 243 246 256 261 281 310 315 342 363 367 1215	China: Shandong	Huang et al. 2018
HXH36	domestic chicken		C1b	212 242 243 246 248 256 281 310 315 342 363 367 1215	China: Guangxi	Huang et al. 2018
HXH8	domestic chicken		C1b	212 242 243 246 256 281 310 315 342 360 363 367 1215	China: Shandong	Huang et al. 2018
ZY08	domestic chicken		C1b	212 242 243 246 256 281 310 315 342 363 367 975R 1215	China: Henan	Huang et al. 2018
HXH20	domestic chicken		C1b	212 242 243 246 256 281 310 315 342 363 367 1215	China: Henan	Huang et al. 2018
HXH18	domestic chicken		C1b	212 242 243 246 256 281 310 315 342 363 367 686R 1215	China: Jiangxi	Huang et al. 2018
M	domestic chicken		C1b	212 242 243 246 256 281 310 315 342 363 367 1215	China: Hubei	Huang et al. 2018
N	domestic chicken		C1b	212 242 243 246 256 281 310 315 342 363 367 859d 1215	China: Hubei	Huang et al. 2018
HXH39	domestic chicken		C1b	212 242 243 246 256 281 310 315 342 363 367 686 1215	China: Guangxi	Huang et al. 2018
HXH31	domestic chicken		C1b	212 242 243 246 256 261Y 281 310 315 342 363 367 686 1215	China: Guangdong	Huang et al. 2018
P	domestic chicken		C1b	212 242 243 246 256 281 310 315 342 363 367 686 1215	China: Guangxi	Huang et al. 2018
HXH24	domestic chicken		C1b	212 242 243 246 256 281 310 315 342 363 367 711 975W 1215	China: Liaoning	Huang et al. 2018
HXH25	domestic chicken		C1b	212 242 243 246 256 281 306Y 310 315 342 363 367 711 1215	China: Liaoning	Huang et al. 2018
HD38	domestic chicken	GU261701	C1c	242 243 246 256 281 310 315 363 367 859d 1215	China: Henan	Miao et al. 2013
E	domestic chicken		C1c	242 243 246 256 281 310 315 363 367 859d 1215	China: Anhui	Huang et al. 2018
F	domestic chicken		C1c	242 243 246 256 281 310 315 363 367 1215	China: Anhui	Huang et al. 2018
C	domestic chicken		C1d	212 242 243 246 256 281 310 315 363 367 859d 1215	China: Anhui	Huang et al. 2018
ZY06	domestic chicken		C1d	212 242 243 246 256 281 308 310 315 363 367 391 1215	China: Henan	Huang et al. 2018
HXH4	domestic chicken		C1d	212 242 243 246 256 261 281 310 315 363 367 859d 1215	China: Shandong	Huang et al. 2018
HXH19	domestic chicken		C1d	212 242 243 246 256 261 281 310 315 363 367 1215	China: Shandong	Huang et al. 2018
ZY27	domestic chicken		C1d	212 242 243 246 256 261 281 310 315 363 367 975W 1215	China: Henan	Huang et al. 2018
H	domestic chicken		C1d	212 242 243 246 256 261 281 310 315 363 367 859d 1215	China: Hubei	Huang et al. 2018
I	domestic chicken		C1d	212 242 243 246 256 261 281 310 315 363 367 1215	China: Zhejiang	Huang et al. 2018
A	domestic chicken		C1e	212 242 243 246 256 281 310 315 363 367 1215	China: Hunan	Huang et al. 2018
D	domestic chicken		C1f	212 242 243 246 256 281 310 315 363 367 859d 1215	China: Anhui	Huang et al. 2018
Tosa-jidori	domestic chicken	AB268522	D2		Japan: Kochi	Oka et al. 2007
Tosa-jidori_3	domestic chicken	LC507814	D2		Japan: Kochi	Osman et al. 2021
Tosa-jidori_5	domestic chicken	LC507816	D2		Japan: Kochi	Osman et al. 2021
CamRJF11	wild fowl	LC146461	V		Cambodia: Takeo Province	Osman et al. 2014
CamRJF16	wild fowl	LC146464	V		Cambodia: Takeo Province	Osman et al. 2014

## Sheet: Table S5
Table S5. Included complete mtDNA D-loop sequences of East Asia, South Asia, Middle East, and Kenya chickens used for the multivariate PCoA
Sample name	Source	Breed	Accession No.	Region	Location	Reference
	domestic chicken	Baier Yellow	KY307966	East Asia	China: Jiangxi Province	Gao et al. 2017
	domestic chicken	Baier Yellow	KY307967	East Asia	China: Jiangxi Province	Gao et al. 2017
	domestic chicken	Baier Yellow	KY307968	East Asia	China: Jiangxi Province	Gao et al. 2017
	domestic chicken	Baier Yellow	KY307969	East Asia	China: Jiangxi Province	Gao et al. 2017
	domestic chicken	Baier Yellow	KY307970	East Asia	China: Jiangxi Province	Gao et al. 2017
	domestic chicken	Baier Yellow	KY307971	East Asia	China: Jiangxi Province	Gao et al. 2017
	domestic chicken	Baier Yellow	KY307972	East Asia	China: Jiangxi Province	Gao et al. 2017
	domestic chicken	Baier Yellow	KY307973	East Asia	China: Jiangxi Province	Gao et al. 2017
	domestic chicken	Baier Yellow	KY307974	East Asia	China: Jiangxi Province	Gao et al. 2017
	domestic chicken	Baier Yellow	KY307975	East Asia	China: Jiangxi Province	Gao et al. 2017
	domestic chicken	Baier Yellow	KY307976	East Asia	China: Jiangxi Province	Gao et al. 2017
	domestic chicken	Baier Yellow	KY307977	East Asia	China: Jiangxi Province	Gao et al. 2017
	domestic chicken	Baier Yellow	KY307978	East Asia	China: Jiangxi Province	Gao et al. 2017
	domestic chicken	Baier Yellow	KY307979	East Asia	China: Jiangxi Province	Gao et al. 2017
	domestic chicken	Baier Yellow	KY307980	East Asia	China: Jiangxi Province	Gao et al. 2017
	domestic chicken	Baier Yellow	KY307981	East Asia	China: Jiangxi Province	Gao et al. 2017
	domestic chicken	Baier Yellow	KY307982	East Asia	China: Jiangxi Province	Gao et al. 2017
	domestic chicken	Baier Yellow	KY307983	East Asia	China: Jiangxi Province	Gao et al. 2017
	domestic chicken	Baier Yellow	KY307984	East Asia	China: Jiangxi Province	Gao et al. 2017
	domestic chicken	Baier Yellow	KY307985	East Asia	China: Jiangxi Province	Gao et al. 2017
	domestic chicken	Baier Yellow	KY307986	East Asia	China: Jiangxi Province	Gao et al. 2017
	domestic chicken	Baier Yellow	KY307987	East Asia	China: Jiangxi Province	Gao et al. 2017
	domestic chicken	Baier Yellow	KY307988	East Asia	China: Jiangxi Province	Gao et al. 2017
	domestic chicken	Baier Yellow	KY307989	East Asia	China: Jiangxi Province	Gao et al. 2017
	domestic chicken	Baier Yellow	KY307990	East Asia	China: Jiangxi Province	Gao et al. 2017
	domestic chicken	Baier Yellow	KY307991	East Asia	China: Jiangxi Province	Gao et al. 2017
	domestic chicken	Baier Yellow	KY307992	East Asia	China: Jiangxi Province	Gao et al. 2017
	domestic chicken	Baier Yellow	KY307993	East Asia	China: Jiangxi Province	Gao et al. 2017
	domestic chicken	Baier Yellow	KY307994	East Asia	China: Jiangxi Province	Gao et al. 2017
	domestic chicken	Baier Yellow	KY307995	East Asia	China: Jiangxi Province	Gao et al. 2017
	domestic chicken	Chongren Partridge	KY307996	East Asia	China: Jiangxi Province	Gao et al. 2017
	domestic chicken	Chongren Partridge	KY307997	East Asia	China: Jiangxi Province	Gao et al. 2017
	domestic chicken	Chongren Partridge	KY307998	East Asia	China: Jiangxi Province	Gao et al. 2017
	domestic chicken	Chongren Partridge	KY307999	East Asia	China: Jiangxi Province	Gao et al. 2017
	domestic chicken	Chongren Partridge	KY308000	East Asia	China: Jiangxi Province	Gao et al. 2017
	domestic chicken	Chongren Partridge	KY308001	East Asia	China: Jiangxi Province	Gao et al. 2017
	domestic chicken	Chongren Partridge	KY308002	East Asia	China: Jiangxi Province	Gao et al. 2017
	domestic chicken	Chongren Partridge	KY308003	East Asia	China: Jiangxi Province	Gao et al. 2017
	domestic chicken	Chongren Partridge	KY308004	East Asia	China: Jiangxi Province	Gao et al. 2017
	domestic chicken	Chongren Partridge	KY308005	East Asia	China: Jiangxi Province	Gao et al. 2017
	domestic chicken	Chongren Partridge	KY308006	East Asia	China: Jiangxi Province	Gao et al. 2017
	domestic chicken	Chongren Partridge	KY308007	East Asia	China: Jiangxi Province	Gao et al. 2017
	domestic chicken	Chongren Partridge	KY308008	East Asia	China: Jiangxi Province	Gao et al. 2017
	domestic chicken	Chongren Partridge	KY308009	East Asia	China: Jiangxi Province	Gao et al. 2017
	domestic chicken	Chongren Partridge	KY308010	East Asia	China: Jiangxi Province	Gao et al. 2017
	domestic chicken	Chongren Partridge	KY308011	East Asia	China: Jiangxi Province	Gao et al. 2017
	domestic chicken	Chongren Partridge	KY308012	East Asia	China: Jiangxi Province	Gao et al. 2017
	domestic chicken	Chongren Partridge	KY308013	East Asia	China: Jiangxi Province	Gao et al. 2017
	domestic chicken	Chongren Partridge	KY308014	East Asia	China: Jiangxi Province	Gao et al. 2017
	domestic chicken	Chongren Partridge	KY308015	East Asia	China: Jiangxi Province	Gao et al. 2017
	domestic chicken	Chongren Partridge	KY308016	East Asia	China: Jiangxi Province	Gao et al. 2017
	domestic chicken	Chongren Partridge	KY308017	East Asia	China: Jiangxi Province	Gao et al. 2017
	domestic chicken	Chongren Partridge	KY308018	East Asia	China: Jiangxi Province	Gao et al. 2017
	domestic chicken	Chongren Partridge	KY308019	East Asia	China: Jiangxi Province	Gao et al. 2017
	domestic chicken	Chongren Partridge	KY308020	East Asia	China: Jiangxi Province	Gao et al. 2017
	domestic chicken	Chongren Partridge	KY308021	East Asia	China: Jiangxi Province	Gao et al. 2017
	domestic chicken	Chongren Partridge	KY308022	East Asia	China: Jiangxi Province	Gao et al. 2017
	domestic chicken	Chongren Partridge	KY308023	East Asia	China: Jiangxi Province	Gao et al. 2017
	domestic chicken	Chongren Partridge	KY308024	East Asia	China: Jiangxi Province	Gao et al. 2017
	domestic chicken	Chongren Partridge	KY308025	East Asia	China: Jiangxi Province	Gao et al. 2017
	domestic chicken	Dongxiang Blue-eggshell	KY308026	East Asia	China: Jiangxi Province	Gao et al. 2017
	domestic chicken	Dongxiang Blue-eggshell	KY308027	East Asia	China: Jiangxi Province	Gao et al. 2017
	domestic chicken	Dongxiang Blue-eggshell	KY308028	East Asia	China: Jiangxi Province	Gao et al. 2017
	domestic chicken	Dongxiang Blue-eggshell	KY308029	East Asia	China: Jiangxi Province	Gao et al. 2017
	domestic chicken	Dongxiang Blue-eggshell	KY308030	East Asia	China: Jiangxi Province	Gao et al. 2017
	domestic chicken	Dongxiang Blue-eggshell	KY308031	East Asia	China: Jiangxi Province	Gao et al. 2017
	domestic chicken	Dongxiang Blue-eggshell	KY308032	East Asia	China: Jiangxi Province	Gao et al. 2017
	domestic chicken	Dongxiang Blue-eggshell	KY308033	East Asia	China: Jiangxi Province	Gao et al. 2017
	domestic chicken	Dongxiang Blue-eggshell	KY308034	East Asia	China: Jiangxi Province	Gao et al. 2017
	domestic chicken	Dongxiang Blue-eggshell	KY308035	East Asia	China: Jiangxi Province	Gao et al. 2017
	domestic chicken	Dongxiang Blue-eggshell	KY308036	East Asia	China: Jiangxi Province	Gao et al. 2017
	domestic chicken	Dongxiang Blue-eggshell	KY308037	East Asia	China: Jiangxi Province	Gao et al. 2017
	domestic chicken	Dongxiang Blue-eggshell	KY308038	East Asia	China: Jiangxi Province	Gao et al. 2017
	domestic chicken	Dongxiang Blue-eggshell	KY308039	East Asia	China: Jiangxi Province	Gao et al. 2017
	domestic chicken	Dongxiang Blue-eggshell	KY308040	East Asia	China: Jiangxi Province	Gao et al. 2017
	domestic chicken	Dongxiang Blue-eggshell	KY308041	East Asia	China: Jiangxi Province	Gao et al. 2017
	domestic chicken	Dongxiang Blue-eggshell	KY308042	East Asia	China: Jiangxi Province	Gao et al. 2017
	domestic chicken	Dongxiang Blue-eggshell	KY308043	East Asia	China: Jiangxi Province	Gao et al. 2017
	domestic chicken	Dongxiang Blue-eggshell	KY308044	East Asia	China: Jiangxi Province	Gao et al. 2017
	domestic chicken	Dongxiang Blue-eggshell	KY308045	East Asia	China: Jiangxi Province	Gao et al. 2017
	domestic chicken	Dongxiang Blue-eggshell	KY308046	East Asia	China: Jiangxi Province	Gao et al. 2017
	domestic chicken	Dongxiang Blue-eggshell	KY308047	East Asia	China: Jiangxi Province	Gao et al. 2017
	domestic chicken	Dongxiang Blue-eggshell	KY308048	East Asia	China: Jiangxi Province	Gao et al. 2017
	domestic chicken	Dongxiang Blue-eggshell	KY308049	East Asia	China: Jiangxi Province	Gao et al. 2017
	domestic chicken	Dongxiang Blue-eggshell	KY308050	East Asia	China: Jiangxi Province	Gao et al. 2017
	domestic chicken	Dongxiang Blue-eggshell	KY308051	East Asia	China: Jiangxi Province	Gao et al. 2017
	domestic chicken	Dongxiang Blue-eggshell	KY308052	East Asia	China: Jiangxi Province	Gao et al. 2017
	domestic chicken	Dongxiang Blue-eggshell	KY308053	East Asia	China: Jiangxi Province	Gao et al. 2017
	domestic chicken	Dongxiang Blue-eggshell	KY308054	East Asia	China: Jiangxi Province	Gao et al. 2017
	domestic chicken	Dongxiang Blue-eggshell	KY308055	East Asia	China: Jiangxi Province	Gao et al. 2017
	domestic chicken	Silkie	KY308056	East Asia	China: Jiangxi Province	Gao et al. 2017
	domestic chicken	Silkie	KY308057	East Asia	China: Jiangxi Province	Gao et al. 2017
	domestic chicken	Silkie	KY308058	East Asia	China: Jiangxi Province	Gao et al. 2017
	domestic chicken	Silkie	KY308059	East Asia	China: Jiangxi Province	Gao et al. 2017
	domestic chicken	Silkie	KY308060	East Asia	China: Jiangxi Province	Gao et al. 2017
	domestic chicken	Silkie	KY308061	East Asia	China: Jiangxi Province	Gao et al. 2017
	domestic chicken	Silkie	KY308062	East Asia	China: Jiangxi Province	Gao et al. 2017
	domestic chicken	Silkie	KY308063	East Asia	China: Jiangxi Province	Gao et al. 2017
	domestic chicken	Silkie	KY308064	East Asia	China: Jiangxi Province	Gao et al. 2017
	domestic chicken	Silkie	KY308065	East Asia	China: Jiangxi Province	Gao et al. 2017
	domestic chicken	Silkie	KY308066	East Asia	China: Jiangxi Province	Gao et al. 2017
	domestic chicken	Silkie	KY308067	East Asia	China: Jiangxi Province	Gao et al. 2017
	domestic chicken	Silkie	KY308068	East Asia	China: Jiangxi Province	Gao et al. 2017
	domestic chicken	Silkie	KY308069	East Asia	China: Jiangxi Province	Gao et al. 2017
	domestic chicken	Silkie	KY308070	East Asia	China: Jiangxi Province	Gao et al. 2017
	domestic chicken	Silkie	KY308071	East Asia	China: Jiangxi Province	Gao et al. 2017
	domestic chicken	Silkie	KY308072	East Asia	China: Jiangxi Province	Gao et al. 2017
	domestic chicken	Silkie	KY308073	East Asia	China: Jiangxi Province	Gao et al. 2017
	domestic chicken	Silkie	KY308074	East Asia	China: Jiangxi Province	Gao et al. 2017
	domestic chicken	Silkie	KY308075	East Asia	China: Jiangxi Province	Gao et al. 2017
	domestic chicken	Silkie	KY308076	East Asia	China: Jiangxi Province	Gao et al. 2017
	domestic chicken	Silkie	KY308077	East Asia	China: Jiangxi Province	Gao et al. 2017
	domestic chicken	Silkie	KY308078	East Asia	China: Jiangxi Province	Gao et al. 2017
	domestic chicken	Silkie	KY308079	East Asia	China: Jiangxi Province	Gao et al. 2017
	domestic chicken	Silkie	KY308080	East Asia	China: Jiangxi Province	Gao et al. 2017
	domestic chicken	Silkie	KY308081	East Asia	China: Jiangxi Province	Gao et al. 2017
	domestic chicken	Silkie	KY308082	East Asia	China: Jiangxi Province	Gao et al. 2017
	domestic chicken	Silkie	KY308083	East Asia	China: Jiangxi Province	Gao et al. 2017
	domestic chicken	Silkie	KY308084	East Asia	China: Jiangxi Province	Gao et al. 2017
	domestic chicken	Silkie	KY308085	East Asia	China: Jiangxi Province	Gao et al. 2017
	domestic chicken	Anyi Gray	KY308086	East Asia	China: Jiangxi Province	Gao et al. 2017
	domestic chicken	Anyi Gray	KY308087	East Asia	China: Jiangxi Province	Gao et al. 2017
	domestic chicken	Anyi Gray	KY308088	East Asia	China: Jiangxi Province	Gao et al. 2017
	domestic chicken	Anyi Gray	KY308089	East Asia	China: Jiangxi Province	Gao et al. 2017
	domestic chicken	Anyi Gray	KY308090	East Asia	China: Jiangxi Province	Gao et al. 2017
	domestic chicken	Anyi Gray	KY308091	East Asia	China: Jiangxi Province	Gao et al. 2017
	domestic chicken	Anyi Gray	KY308092	East Asia	China: Jiangxi Province	Gao et al. 2017
	domestic chicken	Anyi Gray	KY308093	East Asia	China: Jiangxi Province	Gao et al. 2017
	domestic chicken	Anyi Gray	KY308094	East Asia	China: Jiangxi Province	Gao et al. 2017
	domestic chicken	Anyi Gray	KY308095	East Asia	China: Jiangxi Province	Gao et al. 2017
	domestic chicken	Anyi Gray	KY308096	East Asia	China: Jiangxi Province	Gao et al. 2017
	domestic chicken	Anyi Gray	KY308097	East Asia	China: Jiangxi Province	Gao et al. 2017
	domestic chicken	Anyi Gray	KY308098	East Asia	China: Jiangxi Province	Gao et al. 2017
	domestic chicken	Anyi Gray	KY308099	East Asia	China: Jiangxi Province	Gao et al. 2017
	domestic chicken	Anyi Gray	KY308100	East Asia	China: Jiangxi Province	Gao et al. 2017
	domestic chicken	Anyi Gray	KY308101	East Asia	China: Jiangxi Province	Gao et al. 2017
	domestic chicken	Anyi Gray	KY308102	East Asia	China: Jiangxi Province	Gao et al. 2017
	domestic chicken	Anyi Gray	KY308103	East Asia	China: Jiangxi Province	Gao et al. 2017
	domestic chicken	Anyi Gray	KY308104	East Asia	China: Jiangxi Province	Gao et al. 2017
	domestic chicken	Anyi Gray	KY308105	East Asia	China: Jiangxi Province	Gao et al. 2017
	domestic chicken	Anyi Gray	KY308106	East Asia	China: Jiangxi Province	Gao et al. 2017
	domestic chicken	Anyi Gray	KY308107	East Asia	China: Jiangxi Province	Gao et al. 2017
	domestic chicken	Anyi Gray	KY308108	East Asia	China: Jiangxi Province	Gao et al. 2017
	domestic chicken	Anyi Gray	KY308109	East Asia	China: Jiangxi Province	Gao et al. 2017
	domestic chicken	Anyi Gray	KY308110	East Asia	China: Jiangxi Province	Gao et al. 2017
	domestic chicken	Anyi Gray	KY308111	East Asia	China: Jiangxi Province	Gao et al. 2017
	domestic chicken	Anyi Gray	KY308112	East Asia	China: Jiangxi Province	Gao et al. 2017
	domestic chicken	Anyi Gray	KY308113	East Asia	China: Jiangxi Province	Gao et al. 2017
	domestic chicken	Anyi Gray	KY308114	East Asia	China: Jiangxi Province	Gao et al. 2017
	domestic chicken	Anyi Gray	KY308115	East Asia	China: Jiangxi Province	Gao et al. 2017
	domestic chicken	XianJu	KY308116	East Asia	China: Jiangxi Province	Gao et al. 2017
	domestic chicken	XianJu	KY308117	East Asia	China: Jiangxi Province	Gao et al. 2017
	domestic chicken	XianJu	KY308118	East Asia	China: Jiangxi Province	Gao et al. 2017
	domestic chicken	XianJu	KY308119	East Asia	China: Jiangxi Province	Gao et al. 2017
	domestic chicken	XianJu	KY308120	East Asia	China: Jiangxi Province	Gao et al. 2017
	domestic chicken	XianJu	KY308121	East Asia	China: Jiangxi Province	Gao et al. 2017
	domestic chicken	XianJu	KY308122	East Asia	China: Jiangxi Province	Gao et al. 2017
	domestic chicken	XianJu	KY308123	East Asia	China: Jiangxi Province	Gao et al. 2017
	domestic chicken	XianJu	KY308124	East Asia	China: Jiangxi Province	Gao et al. 2017
	domestic chicken	XianJu	KY308125	East Asia	China: Jiangxi Province	Gao et al. 2017
	domestic chicken	XianJu	KY308126	East Asia	China: Jiangxi Province	Gao et al. 2017
	domestic chicken	XianJu	KY308127	East Asia	China: Jiangxi Province	Gao et al. 2017
	domestic chicken	XianJu	KY308128	East Asia	China: Jiangxi Province	Gao et al. 2017
	domestic chicken	XianJu	KY308129	East Asia	China: Jiangxi Province	Gao et al. 2017
	domestic chicken	XianJu	KY308130	East Asia	China: Jiangxi Province	Gao et al. 2017
	domestic chicken	XianJu	KY308131	East Asia	China: Jiangxi Province	Gao et al. 2017
	domestic chicken	XianJu	KY308132	East Asia	China: Jiangxi Province	Gao et al. 2017
	domestic chicken	XianJu	KY308133	East Asia	China: Jiangxi Province	Gao et al. 2017
	domestic chicken	XianJu	KY308134	East Asia	China: Jiangxi Province	Gao et al. 2017
	domestic chicken	XianJu	KY308135	East Asia	China: Jiangxi Province	Gao et al. 2017
	domestic chicken	XianJu	KY308136	East Asia	China: Jiangxi Province	Gao et al. 2017
	domestic chicken	XianJu	KY308137	East Asia	China: Jiangxi Province	Gao et al. 2017
	domestic chicken	XianJu	KY308138	East Asia	China: Jiangxi Province	Gao et al. 2017
	domestic chicken	XianJu	KY308139	East Asia	China: Jiangxi Province	Gao et al. 2017
	domestic chicken	XianJu	KY308140	East Asia	China: Jiangxi Province	Gao et al. 2017
	domestic chicken	XianJu	KY308141	East Asia	China: Jiangxi Province	Gao et al. 2017
	domestic chicken	XianJu	KY308142	East Asia	China: Jiangxi Province	Gao et al. 2017
	domestic chicken	XianJu	KY308143	East Asia	China: Jiangxi Province	Gao et al. 2017
	domestic chicken	XianJu	KY308144	East Asia	China: Jiangxi Province	Gao et al. 2017
	domestic chicken	XianJu	KY308145	East Asia	China: Jiangxi Province	Gao et al. 2017
	domestic chicken	Jinhu Black-bone	KY308146	East Asia	China: Jiangxi Province	Gao et al. 2017
	domestic chicken	Jinhu Black-bone	KY308147	East Asia	China: Jiangxi Province	Gao et al. 2017
	domestic chicken	Jinhu Black-bone	KY308148	East Asia	China: Jiangxi Province	Gao et al. 2017
	domestic chicken	Jinhu Black-bone	KY308149	East Asia	China: Jiangxi Province	Gao et al. 2017
	domestic chicken	Jinhu Black-bone	KY308150	East Asia	China: Jiangxi Province	Gao et al. 2017
	domestic chicken	Jinhu Black-bone	KY308151	East Asia	China: Jiangxi Province	Gao et al. 2017
	domestic chicken	Jinhu Black-bone	KY308152	East Asia	China: Jiangxi Province	Gao et al. 2017
	domestic chicken	Jinhu Black-bone	KY308153	East Asia	China: Jiangxi Province	Gao et al. 2017
	domestic chicken	Jinhu Black-bone	KY308154	East Asia	China: Jiangxi Province	Gao et al. 2017
	domestic chicken	Jinhu Black-bone	KY308155	East Asia	China: Jiangxi Province	Gao et al. 2017
	domestic chicken	Jinhu Black-bone	KY308156	East Asia	China: Jiangxi Province	Gao et al. 2017
	domestic chicken	Jinhu Black-bone	KY308157	East Asia	China: Jiangxi Province	Gao et al. 2017
	domestic chicken	Jinhu Black-bone	KY308158	East Asia	China: Jiangxi Province	Gao et al. 2017
	domestic chicken	Jinhu Black-bone	KY308159	East Asia	China: Jiangxi Province	Gao et al. 2017
	domestic chicken	Jinhu Black-bone	KY308160	East Asia	China: Jiangxi Province	Gao et al. 2017
	domestic chicken	Jinhu Black-bone	KY308161	East Asia	China: Jiangxi Province	Gao et al. 2017
	domestic chicken	Jinhu Black-bone	KY308162	East Asia	China: Jiangxi Province	Gao et al. 2017
	domestic chicken	Jinhu Black-bone	KY308163	East Asia	China: Jiangxi Province	Gao et al. 2017
	domestic chicken	Jinhu Black-bone	KY308164	East Asia	China: Jiangxi Province	Gao et al. 2017
	domestic chicken	Jinhu Black-bone	KY308165	East Asia	China: Jiangxi Province	Gao et al. 2017
	domestic chicken	Jinhu Black-bone	KY308166	East Asia	China: Jiangxi Province	Gao et al. 2017
	domestic chicken	Jinhu Black-bone	KY308167	East Asia	China: Jiangxi Province	Gao et al. 2017
	domestic chicken	Jinhu Black-bone	KY308168	East Asia	China: Jiangxi Province	Gao et al. 2017
	domestic chicken	Jinhu Black-bone	KY308169	East Asia	China: Jiangxi Province	Gao et al. 2017
	domestic chicken	Jinhu Black-bone	KY308170	East Asia	China: Jiangxi Province	Gao et al. 2017
	domestic chicken	Jinhu Black-bone	KY308171	East Asia	China: Jiangxi Province	Gao et al. 2017
	domestic chicken	Jinhu Black-bone	KY308172	East Asia	China: Jiangxi Province	Gao et al. 2017
	domestic chicken	Jinhu Black-bone	KY308173	East Asia	China: Jiangxi Province	Gao et al. 2017
	domestic chicken	Jinhu Black-bone	KY308174	East Asia	China: Jiangxi Province	Gao et al. 2017
	domestic chicken	Huainan Partridge	MT705249	East Asia	China: Anhui Province	Zang et al., 2020
	domestic chicken	Huainan Partridge	MT705250	East Asia	China: Anhui Province	Zang et al., 2020
	domestic chicken	Huainan Partridge	MT705251	East Asia	China: Anhui Province	Zang et al., 2020
	domestic chicken	Huainan Partridge	MT705252	East Asia	China: Anhui Province	Zang et al., 2020
	domestic chicken	Huainan Partridge	MT705253	East Asia	China: Anhui Province	Zang et al., 2020
	domestic chicken	Huainan Partridge	MT705254	East Asia	China: Anhui Province	Zang et al., 2020
	domestic chicken	Huainan Partridge	MT705255	East Asia	China: Anhui Province	Zang et al., 2020
	domestic chicken	Huainan Partridge	MT705256	East Asia	China: Anhui Province	Zang et al., 2020
	domestic chicken	Huainan Partridge	MT705257	East Asia	China: Anhui Province	Zang et al., 2020
	domestic chicken	Huainan Partridge	MT705258	East Asia	China: Anhui Province	Zang et al., 2020
	domestic chicken	Huainan Partridge	MT705259	East Asia	China: Anhui Province	Zang et al., 2020
	domestic chicken	Huainan Partridge	MT705260	East Asia	China: Anhui Province	Zang et al., 2020
	domestic chicken	Huainan Partridge	MT705261	East Asia	China: Anhui Province	Zang et al., 2020
	domestic chicken	Huainan Partridge	MT705262	East Asia	China: Anhui Province	Zang et al., 2020
	domestic chicken	Huainan Partridge	MT705263	East Asia	China: Anhui Province	Zang et al., 2020
	domestic chicken	Huainan Partridge	MT705264	East Asia	China: Anhui Province	Zang et al., 2020
	domestic chicken	Huainan Partridge	MT705265	East Asia	China: Anhui Province	Zang et al., 2020
	domestic chicken	Huainan Partridge	MT705266	East Asia	China: Anhui Province	Zang et al., 2020
	domestic chicken	Huainan Partridge	MT705267	East Asia	China: Anhui Province	Zang et al., 2020
	domestic chicken	Huainan Partridge	MT705268	East Asia	China: Anhui Province	Zang et al., 2020
	domestic chicken	Huainan Partridge	MT705269	East Asia	China: Anhui Province	Zang et al., 2020
	domestic chicken	Huainan Partridge	MT705270	East Asia	China: Anhui Province	Zang et al., 2020
	domestic chicken	Huainan Partridge	MT705271	East Asia	China: Anhui Province	Zang et al., 2020
	domestic chicken	Huaibei native	MT773645	East Asia	China: Anhui Province	Jin, 2020 (direct submission)
	domestic chicken	Huaibei native	MT773646	East Asia	China: Anhui Province	Jin, 2020 (direct submission)
	domestic chicken	Huaibei native	MT773647	East Asia	China: Anhui Province	Jin, 2020 (direct submission)
	domestic chicken	Huaibei native	MT773648	East Asia	China: Anhui Province	Jin, 2020 (direct submission)
	domestic chicken	Huaibei native	MT773649	East Asia	China: Anhui Province	Jin, 2020 (direct submission)
	domestic chicken	Huaibei native	MT773650	East Asia	China: Anhui Province	Jin, 2020 (direct submission)
	domestic chicken	Huaibei native	MT773651	East Asia	China: Anhui Province	Jin, 2020 (direct submission)
	domestic chicken	Huaibei native	MT773652	East Asia	China: Anhui Province	Jin, 2020 (direct submission)
	domestic chicken	Huaibei native	MT773653	East Asia	China: Anhui Province	Jin, 2020 (direct submission)
	domestic chicken	Huaibei native	MT773655	East Asia	China: Anhui Province	Jin, 2020 (direct submission)
	domestic chicken	Huaibei native	MT773656	East Asia	China: Anhui Province	Jin, 2020 (direct submission)
	domestic chicken	Huaibei native	MT773657	East Asia	China: Anhui Province	Jin, 2020 (direct submission)
	domestic chicken	Huaibei native	MT773658	East Asia	China: Anhui Province	Jin, 2020 (direct submission)
	domestic chicken	Huaibei native	MT773659	East Asia	China: Anhui Province	Jin, 2020 (direct submission)
	domestic chicken	Huaibei native	MT773660	East Asia	China: Anhui Province	Jin, 2020 (direct submission)
	domestic chicken	Huaibei native	MT773661	East Asia	China: Anhui Province	Jin, 2020 (direct submission)
	domestic chicken	Huaibei native	MT773662	East Asia	China: Anhui Province	Jin, 2020 (direct submission)
	domestic chicken	Huaibei native	MT773663	East Asia	China: Anhui Province	Jin, 2020 (direct submission)
	domestic chicken	Wannan Yellow	MT780920	East Asia	China: Anhui Province	Jin, 2020 (direct submission)
	domestic chicken	Wannan Yellow	MT780922	East Asia	China: Anhui Province	Jin, 2020 (direct submission)
	domestic chicken	Wannan Yellow	MT780923	East Asia	China: Anhui Province	Jin, 2020 (direct submission)
	domestic chicken	Wannan Yellow	MT780924	East Asia	China: Anhui Province	Jin, 2020 (direct submission)
	domestic chicken	Wannan Yellow	MT780925	East Asia	China: Anhui Province	Jin, 2020 (direct submission)
	domestic chicken	Wannan Yellow	MT780926	East Asia	China: Anhui Province	Jin, 2020 (direct submission)
	domestic chicken	Wannan Yellow	MT780927	East Asia	China: Anhui Province	Jin, 2020 (direct submission)
	domestic chicken	Wannan Yellow	MT780928	East Asia	China: Anhui Province	Jin, 2020 (direct submission)
	domestic chicken	Wannan Yellow	MT780929	East Asia	China: Anhui Province	Jin, 2020 (direct submission)
	domestic chicken	Wannan Yellow	MT780930	East Asia	China: Anhui Province	Jin, 2020 (direct submission)
	domestic chicken	Wannan Yellow	MT780931	East Asia	China: Anhui Province	Jin, 2020 (direct submission)
	domestic chicken	Wannan Yellow	MT780932	East Asia	China: Anhui Province	Jin, 2020 (direct submission)
	domestic chicken	Wannan Yellow	MT780933	East Asia	China: Anhui Province	Jin, 2020 (direct submission)
	domestic chicken	Wannan Yellow	MT780934	East Asia	China: Anhui Province	Jin, 2020 (direct submission)
	domestic chicken	Wannan Yellow	MT780935	East Asia	China: Anhui Province	Jin, 2020 (direct submission)
	domestic chicken	Lueyang	KY091859	East Asia	China: Shaanxi Province	Zhang et al., 2018
	domestic chicken	Lueyang	KY091860	East Asia	China: Shaanxi Province	Zhang et al., 2018
	domestic chicken	Lueyang	KY091861	East Asia	China: Shaanxi Province	Zhang et al., 2018
	domestic chicken	Lueyang	KY091862	East Asia	China: Shaanxi Province	Zhang et al., 2018
	domestic chicken	Lueyang	KY091863	East Asia	China: Shaanxi Province	Zhang et al., 2018
	domestic chicken	Lueyang	KY091864	East Asia	China: Shaanxi Province	Zhang et al., 2018
	domestic chicken	Lueyang	KY091865	East Asia	China: Shaanxi Province	Zhang et al., 2018
	domestic chicken	Lueyang	KY091866	East Asia	China: Shaanxi Province	Zhang et al., 2018
	domestic chicken	Lueyang	KY091867	East Asia	China: Shaanxi Province	Zhang et al., 2018
	domestic chicken	Lueyang	KY091868	East Asia	China: Shaanxi Province	Zhang et al., 2018
	domestic chicken		GU261684	East Asia	China: Yunnan Province	Miao et al., 2013
	wild fowl		GU261695	East Asia	China: Yunnan Province	Miao et al., 2013
	domestic chicken		GU261699	East Asia	China: Yunnan Province	Miao et al., 2013
	wild fowl		GU261704	East Asia	China: Yunnan Province	Miao et al., 2013
	domestic chicken		GU261705	East Asia	China: Yunnan Province	Miao et al., 2013
	domestic chicken		GU261714	East Asia	China: Yunnan Province	Miao et al., 2013
	domestic chicken		GU261712	East Asia	China: Yunnan Province	Miao et al., 2013
	domestic chicken		GU261713	East Asia	China: Yunnan Province	Miao et al., 2013
	domestic chicken		DQ648776	East Asia	China: Yunnan Province	Miao et al., 2013
	domestic chicken		GU261688	East Asia	China: Yunnan Province	Miao et al., 2013
	domestic chicken		GU261689	East Asia	China: Yunnan Province	Miao et al., 2013
	wild fowl		GU261702	East Asia	China: Yunnan Province	Miao et al., 2013
	domestic chicken		GU261711	East Asia	China: Yunnan Province	Miao et al., 2013
	domestic chicken		GU261717	East Asia	China: Yunnan Province	Miao et al., 2013
	domestic chicken		GU261676	East Asia	China: Yunnan Province	Miao et al., 2013
	wild fowl		GU261690	East Asia	China: Yunnan Province	Miao et al., 2013
	domestic chicken		GU261710	East Asia	China: Yunnan Province	Miao et al., 2013
	domestic chicken		GU261719	East Asia	China: Yunnan Province	Miao et al., 2013
	domestic chicken		GU261718	East Asia	China: Yunnan Province	Miao et al., 2013
B	domestic chicken			East Asia	China: Anhui Province	Huang et al., 2018
G	domestic chicken			East Asia	China: Henan Province	Huang et al., 2018
HXH29	wild fowl			East Asia	China: Guangxi Province	Huang et al., 2018
HXH28	domestic chicken			East Asia	China: Jiangxi Province	Huang et al., 2018
J	domestic chicken			East Asia	China: Henan Province	Huang et al., 2018
HXH11	domestic chicken			East Asia	China: Jiangxi Province	Huang et al., 2018
HXH3	domestic chicken			East Asia	China: Guangdong Province	Huang et al., 2018
Q	domestic chicken			East Asia	China: Shandong Province	Huang et al., 2018
HXH37	domestic chicken			East Asia	China: Guangxi Province	Huang et al., 2018
HXH9	domestic chicken			East Asia	China: Hunan Province	Huang et al., 2018
HXH26	domestic chicken			East Asia	China: Guangdong Province	Huang et al., 2018
HXH16	domestic chicken			East Asia	China: Hunan Province	Huang et al., 2018
HXH17	domestic chicken			East Asia	China: Hunan Province	Huang et al., 2018
HXH10	domestic chicken			East Asia	China: Jiangxi Province	Huang et al., 2018
HXH12	domestic chicken			East Asia	China: Shandong Province	Huang et al., 2018
GS03	domestic chicken			East Asia	China: Henan Province	Huang et al., 2018
HXH6	domestic chicken			East Asia	China: Shandong Province	Huang et al., 2018
HXH22	domestic chicken			East Asia	China: Jiangxi Province	Huang et al., 2018
HXH5	domestic chicken			East Asia	China: Jiangxi Province	Huang et al., 2018
HXH40	domestic chicken			East Asia	China: Guangxi Province	Huang et al., 2018
K	domestic chicken			East Asia	China: Anhui Province	Huang et al., 2018
O	domestic chicken			East Asia	China: Zhejiang Province	Huang et al., 2018
HXH33	domestic chicken			East Asia	China: Hunan Province	Huang et al., 2018
L	domestic chicken			East Asia	China: Anhui Province	Huang et al., 2018
HXH13	domestic chicken			East Asia	China: Jiangxi Province	Huang et al., 2018
HXH14	domestic chicken			East Asia	China: Shandong Province	Huang et al., 2018
HXH36	domestic chicken			East Asia	China: Guangxi Province	Huang et al., 2018
HXH8	domestic chicken			East Asia	China: Shandong Province	Huang et al., 2018
HXH20	domestic chicken			East Asia	China: Henan Province	Huang et al., 2018
ZY08	domestic chicken			East Asia	China: Henan Province	Huang et al., 2018
HXH18	domestic chicken			East Asia	China: Jiangxi Province	Huang et al., 2018
M	domestic chicken			East Asia	China: Hubei Province	Huang et al., 2018
N	domestic chicken			East Asia	China: Hubei Province	Huang et al., 2018
HXH39	domestic chicken			East Asia	China: Guangxi Province	Huang et al., 2018
HXH31	domestic chicken			East Asia	China: Guangdong Province	Huang et al., 2018
P	domestic chicken			East Asia	China: Guangxi Province	Huang et al., 2018
HXH24	domestic chicken			East Asia	China: Liaoning Province	Huang et al., 2018
HXH25	domestic chicken			East Asia	China: Liaoning Province	Huang et al., 2018
F	domestic chicken			East Asia	China: Anhui Province	Huang et al., 2018
A	domestic chicken			East Asia	China: Hunan Province	Huang et al., 2018
	domestic chicken		GU261678	East Asia	China: Henan Province	Miao et al., 2013
	wild fowl		GU261674	East Asia	China: Hainan Province	Miao et al., 2013
	wild fowl		GU261696	East Asia	China: Hainan Province	Miao et al., 2013
	domestic chicken		GU261675	East Asia	China: Hunan Province	Miao et al., 2013
	domestic chicken		GU261679	East Asia	China: Henan Province	Miao et al., 2013
	domestic chicken		GU261681	East Asia	China: Hunan Province	Miao et al., 2013
	domestic chicken		GU261701	East Asia	China: Henan Province	Miao et al., 2013
	domestic chicken		AB268506	East Asia	Japan	Oka et al., 2007
	domestic chicken		AB268507	East Asia	Japan	Oka et al., 2007
	domestic chicken		AB268508	East Asia	Japan	Oka et al., 2007
	domestic chicken		AB268509	East Asia	Japan	Oka et al., 2007
	domestic chicken		AB268510	East Asia	Japan	Oka et al., 2007
	domestic chicken		AB268511	East Asia	Japan	Oka et al., 2007
	domestic chicken		AB268512	East Asia	Japan	Oka et al., 2007
	domestic chicken		AB268513	East Asia	Japan	Oka et al., 2007
	domestic chicken		AB268515	East Asia	Japan	Oka et al., 2007
	domestic chicken		AB268516	East Asia	Japan	Oka et al., 2007
	domestic chicken		AB268517	East Asia	Japan	Oka et al., 2007
	domestic chicken		AB268518	East Asia	Japan	Oka et al., 2007
	domestic chicken		AB268519	East Asia	Japan	Oka et al., 2007
	domestic chicken		AB268520	East Asia	Japan	Oka et al., 2007
	domestic chicken		AB294232	East Asia	Japan	Oka et al., 2007
	domestic chicken		AB294233	East Asia	Japan	Oka et al., 2007
	domestic chicken		AB268522	East Asia	Japan	Oka et al., 2007
	domestic chicken		AB268523	East Asia	Japan	Oka et al., 2007
	domestic chicken		AB268524	East Asia	Japan	Oka et al., 2007
	domestic chicken		AB268529	East Asia	Japan	Oka et al., 2007
	domestic chicken		AB268530	East Asia	Japan	Oka et al., 2007
	domestic chicken		AB268531	East Asia	Japan	Oka et al., 2007
	domestic chicken		AB268532	East Asia	Japan	Oka et al., 2007
	domestic chicken		AB268533	East Asia	Japan	Oka et al., 2007
	domestic chicken		AB268534	East Asia	Japan	Oka et al., 2007
	domestic chicken		AB268535	East Asia	Japan	Oka et al., 2007
	domestic chicken		AB268536	East Asia	Japan	Oka et al., 2007
	domestic chicken		AB268537	East Asia	Japan	Oka et al., 2007
	domestic chicken		AB268538	East Asia	Japan	Oka et al., 2007
	domestic chicken		AB268539	East Asia	Japan	Oka et al., 2007
	domestic chicken		AB268541	East Asia	Japan	Oka et al., 2007
	domestic chicken		AB268542	East Asia	Japan	Oka et al., 2007
	domestic chicken		AB268522	East Asia	Japan	Oka et al., 2007
	domestic chicken		LC507814	East Asia	Japan	Osman et al. 2021
	domestic chicken		LC507816	East Asia	Japan	Osman et al. 2021
	domestic chicken	Korean native black	HQ836346	East Asia	Korea	Cho et al., 2011
	domestic chicken	Korean native black	HQ836347	East Asia	Korea	Cho et al., 2011
	domestic chicken	Korean native black	HQ836350	East Asia	Korea	Cho et al., 2011
	domestic chicken	Korean native black	HQ836356	East Asia	Korea	Cho et al., 2011
	domestic chicken	Korean native black	HQ836359	East Asia	Korea	Cho et al., 2011
	domestic chicken	Korean native red	HQ836351	East Asia	Korea	Cho et al., 2011
	domestic chicken	Korean native red	HQ836358	East Asia	Korea	Cho et al., 2011
	domestic chicken	Korean native red	HQ836362	East Asia	Korea	Cho et al., 2011
	domestic chicken	Korean native yellow	HQ836343	East Asia	Korea	Cho et al., 2011
	domestic chicken	Korean native yellow	HQ836348	East Asia	Korea	Cho et al., 2011
	domestic chicken	Korean native yellow	HQ836349	East Asia	Korea	Cho et al., 2011
	domestic chicken	Korean native yellow	HQ836355	East Asia	Korea	Cho et al., 2011
	domestic chicken	Korean native yellow	HQ836357	East Asia	Korea	Cho et al., 2011
	domestic chicken	Korean native yellow	HQ836360	East Asia	Korea	Cho et al., 2011
	domestic chicken		LC147035	South Asia	Bangladesh	Islam et al, 2019
	domestic chicken		LC147036	South Asia	Bangladesh	Islam et al, 2019
	domestic chicken		LC147037	South Asia	Bangladesh	Islam et al, 2019
	domestic chicken		LC147038	South Asia	Bangladesh	Islam et al, 2019
	domestic chicken		LC147039	South Asia	Bangladesh	Islam et al, 2019
	domestic chicken		LC147040	South Asia	Bangladesh	Islam et al, 2019
	domestic chicken		LC147041	South Asia	Bangladesh	Islam et al, 2019
	domestic chicken		LC147042	South Asia	Bangladesh	Islam et al, 2019
	domestic chicken		LC147043	South Asia	Bangladesh	Islam et al, 2019
	domestic chicken		LC147044	South Asia	Bangladesh	Islam et al, 2019
	domestic chicken		LC147045	South Asia	Bangladesh	Islam et al, 2019
	domestic chicken		LC147046	South Asia	Bangladesh	Islam et al, 2019
	domestic chicken		LC147047	South Asia	Bangladesh	Islam et al, 2019
	domestic chicken		LC147048	South Asia	Bangladesh	Islam et al, 2019
	domestic chicken		LC147049	South Asia	Bangladesh	Islam et al, 2019
	domestic chicken		LC147050	South Asia	Bangladesh	Islam et al, 2019
	domestic chicken		LC147051	South Asia	Bangladesh	Islam et al, 2019
	domestic chicken		LC147052	South Asia	Bangladesh	Islam et al, 2019
	domestic chicken		LC147053	South Asia	Bangladesh	Islam et al, 2019
	domestic chicken		LC147054	South Asia	Bangladesh	Islam et al, 2019
	domestic chicken		LC147055	South Asia	Bangladesh	Islam et al, 2019
	domestic chicken		MH094578	South Asia	Pakistan	Nisar et al., 2019
	domestic chicken		MH094579	South Asia	Pakistan	Nisar et al., 2019
	domestic chicken		MH094580	South Asia	Pakistan	Nisar et al., 2019
	domestic chicken		MH094581	South Asia	Pakistan	Nisar et al., 2019
	domestic chicken		MH094582	South Asia	Pakistan	Nisar et al., 2019
	domestic chicken		MH094583	South Asia	Pakistan	Nisar et al., 2019
	domestic chicken		MH094584	South Asia	Pakistan	Nisar et al., 2019
	domestic chicken		MH094585	South Asia	Pakistan	Nisar et al., 2019
	domestic chicken		MH094586	South Asia	Pakistan	Nisar et al., 2019
	domestic chicken		MH094587	South Asia	Pakistan	Nisar et al., 2019
	domestic chicken		MH094588	South Asia	Pakistan	Nisar et al., 2019
	domestic chicken		MH094589	South Asia	Pakistan	Nisar et al., 2019
	domestic chicken		MH094590	South Asia	Pakistan	Nisar et al., 2019
	domestic chicken		MH094591	South Asia	Pakistan	Nisar et al., 2019
	domestic chicken		MH094592	South Asia	Pakistan	Nisar et al., 2019
	domestic chicken		MH094593	South Asia	Pakistan	Nisar et al., 2019
	domestic chicken		MH094594	South Asia	Pakistan	Nisar et al., 2019
	domestic chicken		MH094595	South Asia	Pakistan	Nisar et al., 2019
	domestic chicken		MH094596	South Asia	Pakistan	Nisar et al., 2019
	domestic chicken		MH094597	South Asia	Pakistan	Nisar et al., 2019
	domestic chicken		MH094598	South Asia	Pakistan	Nisar et al., 2019
	domestic chicken		MH094599	South Asia	Pakistan	Nisar et al., 2019
	domestic chicken		MH094600	South Asia	Pakistan	Nisar et al., 2019
	domestic chicken		MH094601	South Asia	Pakistan	Nisar et al., 2019
	domestic chicken		MH094602	South Asia	Pakistan	Nisar et al., 2019
	domestic chicken		MH094603	South Asia	Pakistan	Nisar et al., 2019
	domestic chicken		MH094604	South Asia	Pakistan	Nisar et al., 2019
	domestic chicken		MH094605	South Asia	Pakistan	Nisar et al., 2019
	domestic chicken		MH094606	South Asia	Pakistan	Nisar et al., 2019
	domestic chicken		MH094607	South Asia	Pakistan	Nisar et al., 2019
	domestic chicken		MH094608	South Asia	Pakistan	Nisar et al., 2019
	domestic chicken		MH094609	South Asia	Pakistan	Nisar et al., 2019
	domestic chicken		MH094610	South Asia	Pakistan	Nisar et al., 2019
	domestic chicken		MH094611	South Asia	Pakistan	Nisar et al., 2019
	domestic chicken		MH094612	South Asia	Pakistan	Nisar et al., 2019
	domestic chicken		MH094613	South Asia	Pakistan	Nisar et al., 2019
	domestic chicken		MH094614	South Asia	Pakistan	Nisar et al., 2019
	domestic chicken		MH094615	South Asia	Pakistan	Nisar et al., 2019
	domestic chicken		MH094616	South Asia	Pakistan	Nisar et al., 2019
	domestic chicken		MT470265	South Asia	India	Suja et al., 2020 - direct submission
	domestic chicken		MT470266	South Asia	India	Suja et al., 2020 - direct submission
	domestic chicken		MT470267	South Asia	India	Suja et al., 2020 - direct submission
	domestic chicken		MT470268	South Asia	India	Suja et al., 2020 - direct submission
	domestic chicken		MT488420	South Asia	India	Suja et al., 2020 - direct submission
	domestic chicken		MT488421	South Asia	India	Suja et al., 2020 - direct submission
	wild fowl		GU261708	South Asia	India	Miao et al., 2013
	domestic chicken		GU261709	South Asia	India	Miao et al., 2013
	domestic chicken		HQ857209	South Asia	India	Miao et al., 2013
	domestic chicken		HQ857210	South Asia	India	Miao et al., 2013
	domestic chicken		HQ857211	South Asia	India	Miao et al., 2013
	domestic chicken		HQ857212	South Asia	India	Miao et al., 2013
	domestic chicken		KJ399461	Middle East	Iran	Ahmadian et al., 2014 - direct submission
	domestic chicken		KJ399462	Middle East	Iran	Ahmadian et al., 2014 - direct submission
	domestic chicken		KJ399463	Middle East	Iran	Ahmadian et al., 2014 - direct submission
	domestic chicken		KJ399464	Middle East	Iran	Ahmadian et al., 2014 - direct submission
	domestic chicken		KJ399465	Middle East	Iran	Ahmadian et al., 2014 - direct submission
	domestic chicken		KJ399466	Middle East	Iran	Ahmadian et al., 2014 - direct submission
	domestic chicken		KJ399467	Middle East	Iran	Ahmadian et al., 2014 - direct submission
	domestic chicken		KJ399468	Middle East	Iran	Ahmadian et al., 2014 - direct submission
	domestic chicken		KJ399469	Middle East	Iran	Ahmadian et al., 2014 - direct submission
	domestic chicken		KJ399470	Middle East	Iran	Ahmadian et al., 2014 - direct submission
	domestic chicken		KJ399471	Middle East	Iran	Ahmadian et al., 2014 - direct submission
	domestic chicken		KJ399472	Middle East	Iran	Ahmadian et al., 2014 - direct submission
	domestic chicken		KJ399473	Middle East	Iran	Ahmadian et al., 2014 - direct submission
	domestic chicken		KJ399474	Middle East	Iran	Ahmadian et al., 2014 - direct submission
	domestic chicken		KJ399475	Middle East	Iran	Ahmadian et al., 2014 - direct submission
	domestic chicken		KJ399476	Middle East	Iran	Ahmadian et al., 2014 - direct submission
	domestic chicken		AB829473	Middle East	Egypt	Osman et.al, 2016
	domestic chicken		AB829474	Middle East	Egypt	Osman et.al, 2016
	domestic chicken		AB829475	Middle East	Egypt	Osman et.al, 2016
	domestic chicken		AB829476	Middle East	Egypt	Osman et.al, 2016
	domestic chicken		AB829477	Middle East	Egypt	Osman et.al, 2016
	domestic chicken		AB829478	Middle East	Egypt	Osman et.al, 2016
	domestic chicken		AB829479	Middle East	Egypt	Osman et.al, 2016
	domestic chicken		AB829480	Middle East	Egypt	Osman et.al, 2016
	domestic chicken		AB829481	Middle East	Egypt	Osman et.al, 2016
	domestic chicken		AB829482	Middle East	Egypt	Osman et.al, 2016
	domestic chicken		AB829483	Middle East	Egypt	Osman et.al, 2016
	domestic chicken		AB829484	Middle East	Egypt	Osman et.al, 2016
	domestic chicken		AB829485	Middle East	Egypt	Osman et.al, 2016
	domestic chicken		AB829486	Middle East	Egypt	Osman et.al, 2016
	domestic chicken		AB829487	Middle East	Egypt	Osman et.al, 2016
	domestic chicken		AB829488	Middle East	Egypt	Osman et.al, 2016
	domestic chicken		AB829490	Middle East	Egypt	Osman et.al, 2016
	domestic chicken		AB829491	Middle East	Egypt	Osman et.al, 2016
	domestic chicken		EU095039	Africa	Kenya	Mwacharo et al., 2011
	domestic chicken		EU095040	Africa	Kenya	Mwacharo et al., 2011
	domestic chicken		EU095041	Africa	Kenya	Mwacharo et al., 2011
	domestic chicken		EU095042	Africa	Kenya	Mwacharo et al., 2011
	domestic chicken		EU095043	Africa	Kenya	Mwacharo et al., 2011
	domestic chicken		EU095044	Africa	Kenya	Mwacharo et al., 2011
	domestic chicken		EU095045	Africa	Kenya	Mwacharo et al., 2011
	domestic chicken		EU095046	Africa	Kenya	Mwacharo et al., 2011
	domestic chicken		EU095047	Africa	Kenya	Mwacharo et al., 2011
	domestic chicken		EU095048	Africa	Kenya	Mwacharo et al., 2011
	domestic chicken		EU095053	Africa	Kenya	Mwacharo et al., 2011
	domestic chicken		EU095054	Africa	Kenya	Mwacharo et al., 2011
	domestic chicken		EU095055	Africa	Kenya	Mwacharo et al., 2011
	domestic chicken		EU095056	Africa	Kenya	Mwacharo et al., 2011
	domestic chicken		EU095057	Africa	Kenya	Mwacharo et al., 2011
	domestic chicken		EU095058	Africa	Kenya	Mwacharo et al., 2011
	domestic chicken		EU095059	Africa	Kenya	Mwacharo et al., 2011
	domestic chicken		EU095060	Africa	Kenya	Mwacharo et al., 2011
	domestic chicken		EU095061	Africa	Kenya	Mwacharo et al., 2011
	domestic chicken		EU095062	Africa	Kenya	Mwacharo et al., 2011
	domestic chicken		EU095068	Africa	Kenya	Mwacharo et al., 2011
	domestic chicken		EU095069	Africa	Kenya	Mwacharo et al., 2011
	domestic chicken		EU095070	Africa	Kenya	Mwacharo et al., 2011
	domestic chicken		EU095071	Africa	Kenya	Mwacharo et al., 2011
	domestic chicken		EU095072	Africa	Kenya	Mwacharo et al., 2011
	domestic chicken		EU095073	Africa	Kenya	Mwacharo et al., 2011
	domestic chicken		EU095074	Africa	Kenya	Mwacharo et al., 2011
	domestic chicken		EU095075	Africa	Kenya	Mwacharo et al., 2011
	domestic chicken		EU095076	Africa	Kenya	Mwacharo et al., 2011
	domestic chicken		EU095077	Africa	Kenya	Mwacharo et al., 2011
	domestic chicken		EU095082	Africa	Kenya	Mwacharo et al., 2011
	domestic chicken		EU095083	Africa	Kenya	Mwacharo et al., 2011
	domestic chicken		EU095084	Africa	Kenya	Mwacharo et al., 2011
	domestic chicken		EU095085	Africa	Kenya	Mwacharo et al., 2011
	domestic chicken		EU095086	Africa	Kenya	Mwacharo et al., 2011
	domestic chicken		EU095087	Africa	Kenya	Mwacharo et al., 2011
	domestic chicken		EU095088	Africa	Kenya	Mwacharo et al., 2011
	domestic chicken		EU095089	Africa	Kenya	Mwacharo et al., 2011
	domestic chicken		EU095090	Africa	Kenya	Mwacharo et al., 2011
	domestic chicken		EU095091	Africa	Kenya	Mwacharo et al., 2011
	domestic chicken		EU095097	Africa	Kenya	Mwacharo et al., 2011
	domestic chicken		EU095098	Africa	Kenya	Mwacharo et al., 2011
	domestic chicken		EU095099	Africa	Kenya	Mwacharo et al., 2011
	domestic chicken		EU095100	Africa	Kenya	Mwacharo et al., 2011
	domestic chicken		EU095101	Africa	Kenya	Mwacharo et al., 2011
	domestic chicken		EU095103	Africa	Kenya	Mwacharo et al., 2011
	domestic chicken		EU095104	Africa	Kenya	Mwacharo et al., 2011
	domestic chicken		EU095102	Africa	Kenya	Mwacharo et al., 2011
	domestic chicken		EU095105	Africa	Kenya	Mwacharo et al., 2011
	domestic chicken		EU095111	Africa	Kenya	Mwacharo et al., 2011
	domestic chicken		EU095112	Africa	Kenya	Mwacharo et al., 2011
	domestic chicken		EU095113	Africa	Kenya	Mwacharo et al., 2011
	domestic chicken		EU095114	Africa	Kenya	Mwacharo et al., 2011
	domestic chicken		EU095115	Africa	Kenya	Mwacharo et al., 2011
	domestic chicken		EU095116	Africa	Kenya	Mwacharo et al., 2011
	domestic chicken		EU095117	Africa	Kenya	Mwacharo et al., 2011
	domestic chicken		EU095118	Africa	Kenya	Mwacharo et al., 2011
	domestic chicken		EU095119	Africa	Kenya	Mwacharo et al., 2011
	domestic chicken		EU095120	Africa	Kenya	Mwacharo et al., 2011
	domestic chicken		EU095126	Africa	Kenya	Mwacharo et al., 2011
	domestic chicken		EU095127	Africa	Kenya	Mwacharo et al., 2011
	domestic chicken		EU095128	Africa	Kenya	Mwacharo et al., 2011
	domestic chicken		EU095129	Africa	Kenya	Mwacharo et al., 2011
	domestic chicken		EU095130	Africa	Kenya	Mwacharo et al., 2011
	domestic chicken		EU095131	Africa	Kenya	Mwacharo et al., 2011
	domestic chicken		EU095132	Africa	Kenya	Mwacharo et al., 2011
	domestic chicken		EU095133	Africa	Kenya	Mwacharo et al., 2011
	domestic chicken		EU095134	Africa	Kenya	Mwacharo et al., 2011
	domestic chicken		EU095135	Africa	Kenya	Mwacharo et al., 2011
	domestic chicken		EU095141	Africa	Kenya	Mwacharo et al., 2011
	domestic chicken		EU095142	Africa	Kenya	Mwacharo et al., 2011
	domestic chicken		EU095143	Africa	Kenya	Mwacharo et al., 2011
	domestic chicken		EU095144	Africa	Kenya	Mwacharo et al., 2011
	domestic chicken		EU095145	Africa	Kenya	Mwacharo et al., 2011
	domestic chicken		EU095146	Africa	Kenya	Mwacharo et al., 2011
	domestic chicken		EU095147	Africa	Kenya	Mwacharo et al., 2011
	domestic chicken		EU095148	Africa	Kenya	Mwacharo et al., 2011
	domestic chicken		EU095149	Africa	Kenya	Mwacharo et al., 2011
	domestic chicken		EU095154	Africa	Kenya	Mwacharo et al., 2011
	domestic chicken		EU095155	Africa	Kenya	Mwacharo et al., 2011
	domestic chicken		EU095156	Africa	Kenya	Mwacharo et al., 2011
	domestic chicken		EU095157	Africa	Kenya	Mwacharo et al., 2011
	domestic chicken		EU095158	Africa	Kenya	Mwacharo et al., 2011
	domestic chicken		EU095159	Africa	Kenya	Mwacharo et al., 2011
	domestic chicken		EU095160	Africa	Kenya	Mwacharo et al., 2011
	domestic chicken		EU095161	Africa	Kenya	Mwacharo et al., 2011
	domestic chicken		EU095162	Africa	Kenya	Mwacharo et al., 2011
	domestic chicken		EU095163	Africa	Kenya	Mwacharo et al., 2011
	domestic chicken		EU095168	Africa	Kenya	Mwacharo et al., 2011
	domestic chicken		EU095169	Africa	Kenya	Mwacharo et al., 2011
	domestic chicken		EU095170	Africa	Kenya	Mwacharo et al., 2011
	domestic chicken		EU095171	Africa	Kenya	Mwacharo et al., 2011
	domestic chicken		EU095172	Africa	Kenya	Mwacharo et al., 2011
	domestic chicken		EU095173	Africa	Kenya	Mwacharo et al., 2011
	domestic chicken		EU095174	Africa	Kenya	Mwacharo et al., 2011
	domestic chicken		EU095175	Africa	Kenya	Mwacharo et al., 2011
	domestic chicken		EU095176	Africa	Kenya	Mwacharo et al., 2011
	domestic chicken		EU095177	Africa	Kenya	Mwacharo et al., 2011
	domestic chicken		EU095183	Africa	Kenya	Mwacharo et al., 2011
	domestic chicken		EU095184	Africa	Kenya	Mwacharo et al., 2011
	domestic chicken		EU095185	Africa	Kenya	Mwacharo et al., 2011
	domestic chicken		EU095186	Africa	Kenya	Mwacharo et al., 2011
	domestic chicken		EU095187	Africa	Kenya	Mwacharo et al., 2011
	domestic chicken		EU095188	Africa	Kenya	Mwacharo et al., 2011
	domestic chicken		EU095189	Africa	Kenya	Mwacharo et al., 2011
	domestic chicken		EU095190	Africa	Kenya	Mwacharo et al., 2011
	domestic chicken		EU095191	Africa	Kenya	Mwacharo et al., 2011
	domestic chicken		EU095192	Africa	Kenya	Mwacharo et al., 2011

## Sheet: Table S6
Table S6. Population differentiation (Pairwise Fst) of Asian chickens
Population pairwise FST
Population	1	2	3	4	5	6	7	8	9	10	11	12	13	14	15	16	17	18	19	20	21	22	23	24	25
(1) Philippine chickens	0
(2) Cambodian chickens	0.10009**	0
(3) Laotian chickens	0.26312**	0.11207**	0
(4) Myanmar chickens	0.27329**	0.19202**	0.0811**	0
(5) Thailand chickens	0.25012**	0.1023**	0.06895*	0.10347**	0
(6) Pacific chickens	0.06936*	0.21542**	0.35028**	0.31758**	0.31943**	0
(7) Egyptian chickens	0.29661**	0.27967**	0.23861**	0.19175**	0.25587**	0.39307**	0
(8) Kenyan chickens	0.28899**	0.3019**	0.34567**	0.3185**	0.35616**	0.35753**	0.16012**	0
(9) Iran chickens	0.38556**	0.35511**	0.37136**	0.29852**	0.41742**	0.55104**	0.0437*	0.22309**	0
(10) Pakistan chickens	0.27053**	0.25821**	0.23672**	0.20249**	0.25539**	0.339**	0.04344	0.22989**	0.13843**	0
(11) Bangladesh chickens	0.14518**	0.15718**	0.22952**	0.18386**	0.1749**	0.18575**	0.10914**	0.17752**	0.23282**	0.12561**	0
(12) Indian chickens	0.31816**	0.2574**	0.21774**	0.18215**	0.19286**	0.39421**	0.10166*	0.28737**	0.24736**	0.03914	0.11843**	0
(13) Korean chickens	0.23041**	0.13003**	0.10933**	0.16581**	0.14205**	0.32153**	0.22186**	0.30159**	0.32292**	0.21164**	0.20395**	0.20707**	0
(14) Japanese chickens	0.19738**	0.16194**	0.13235**	0.18031**	0.16447**	0.26415**	0.19516**	0.18642**	0.30383**	0.2052**	0.19927**	0.23504**	0.1063**	0
(15) Baier Yellow chicken	0.54281**	0.41066**	0.21994**	0.26294**	0.30907**	0.62463**	0.57812**	0.61799**	0.73051**	0.5438**	0.53456**	0.54433**	0.41929**	0.37031**	0
(16) Chongren Partridge chicken	0.45676**	0.32123**	0.1494**	0.1947**	0.22694**	0.55815**	0.48802**	0.53046**	0.66234**	0.46034**	0.4422**	0.46624**	0.35705**	0.28238**	0.19201**	0
(17) Silkies	0.5222**	0.34976**	0.16097**	0.23677**	0.30216**	0.66519**	0.62197**	0.61606**	0.77115**	0.54961**	0.56197**	0.57015**	0.26809**	0.31131**	0.38321**	0.40211**	0
(18) Anyi Gray chicken	0.36624**	0.20656**	0.11843**	0.19326**	0.12833**	0.44849**	0.41818**	0.45774**	0.58642**	0.40336**	0.34009**	0.3816**	0.18502**	0.17899**	0.27775**	0.20229**	0.31823**	0
(19) Xianju chicken	0.35661**	0.23292**	0.20473**	0.25354**	0.201**	0.43629**	0.45164**	0.42264**	0.61953**	0.42854**	0.35182**	0.42341**	0.16661**	0.12508**	0.431**	0.37659**	0.41498**	0.07628*	0
(20) Huainan Partridge	0.3502**	0.21964**	0.15176**	0.21531**	0.15966**	0.41703**	0.42254**	0.45381**	0.61236**	0.40469**	0.33719**	0.38326**	0.17238**	0.15569**	0.35319**	0.27328**	0.35243**	0.04466	0.03717	0
(21) Huaibei native chicken	0.5068**	0.34792**	0.15298**	0.21514**	0.23782**	0.59831**	0.51953**	0.59695**	0.70636**	0.48471**	0.47046**	0.45065**	0.28368**	0.32845**	0.28849**	0.3085**	0.12746**	0.26564**	0.37613**	0.29044**	0
(22) Wannan Yellow chicken	0.3596**	0.19171**	0.03463	0.12213**	0.11207**	0.46987**	0.37858**	0.461**	0.60283**	0.35629**	0.32543**	0.31681**	0.09796**	0.14006**	0.26324**	0.23843**	0.07701*	0.10073*	0.15839*	0.10639*	0.07886**	0
(23) Lueyang chicken	0.27521**	0.14454**	0.04691	0.11521**	0.0997**	0.37982**	0.28695**	0.31522**	0.55451**	0.28686**	0.21866**	0.24552**	0.07841*	0.00772	0.32842**	0.23734**	0.28577**	0.07159	0.04845	0.05116	0.23042**	0.01869	0
(24) Yunnan chickens	0.28883**	0.21947**	0.1338**	0.00816	0.10765**	0.3437**	0.18817**	0.31861**	0.36869**	0.21786**	0.14938**	0.182**	0.21676**	0.19969**	0.35108**	0.24494**	0.41459**	0.22194**	0.30068**	0.24773**	0.31567**	0.19978**	0.14328*	0
(25) Indonesian chickens	0.11092**	0.11631**	0.28626**	0.29498**	0.2247**	0.20658**	0.45629**	0.3702**	0.64656**	0.41288**	0.22735**	0.41876**	0.29893**	0.22102**	0.58374**	0.50911**	0.64416**	0.3557**	0.34976**	0.35056**	0.54811**	0.38939**	0.27727**	0.31493**	0
